# Supplementary material for: 2-Amino-4-methyl­pyridinium 6-carb­oxy­pyridine-2-carboxyl­ate sesquihydrate
Source: Acta Crystallogr Sect E Struct Rep Online. 2010 Nov 20;66(Pt 12):o3232. doi: 10.1107/S1600536810046866 (PMC3011762; doi:10.1107/S1600536810046866)
Supplement: Supplementary file 1 [file e-66-o3232-sup1.cif]

##############################################################################
###                                                                        ###
###        Electronic paper (Acta Crystallographica Section E)             ###
###                                                                        ###
##############################################################################
#                                                                            #
# This CIF contains the data in a paper accepted for publication in Acta     #
# Crystallographica Section E. It conforms to the requirements of Notes      #
# for Authors for Section E, and has been peer reviewed under the auspices   #
# of the IUCr Commission on Journals.                                        #
#                                                                            #
# Full details of the Crystallographic Information File format               #
# are given in the paper "The Crystallographic Information File (CIF):       #
# a New Standard Archive File for Crystallography" by S. R. Hall, F. H.      #
# Allen and I. D. Brown [Acta Cryst. (1991), A47, 655-685].                  #
#                                                                            #
# The current version of the core CIF dictionary is obtainable from          #
# ftp://ftp.iucr.org/pub/cif_core.dic. The current version number is 2.4.    #
#                                                                            #
# Software is freely available for graphical display of the structure(s) in  #
# this CIF.  For information consult the CIF home page http://www.iucr.org/  #
# cif/home.html                                                              #
#                                                                            #
# This file may be used for bona fide research purposes within the           #
# scientific community so long as proper attribution is given to the journal # 
# article from which it was obtained.                                        #
#                                                                            #
##############################################################################
                                             
data_I
_audit_creation_method     SHELXL-97
_journal_date_recd_electronic     2010-10-30
_journal_date_accepted     2010-11-12
_journal_name_full     'Acta Crystallographica, Section E'
_journal_year     2010
_journal_volume     66
_journal_issue     12
_journal_page_first     o3232
_journal_page_last     o3232
_journal_paper_category     QO
_journal_coeditor_code     PV2352
_publ_contact_author_name     'Mahboubeh A. Sharif'
_publ_contact_author_address
;
Department of Chemistry, Islamic Azad University, Qom Branch, Qom, Iran
;
_publ_contact_author_email     'sharif44m@yahoo.com'
_publ_contact_author_fax     ?
_publ_contact_author_phone     ?
_publ_section_title
;
2-Amino-4-methylpyridinium 6-carboxypyridine-2-carboxylate sesquihydrate
;
loop_
    _publ_author_name
    _publ_author_footnote
    _publ_author_address
    'Sharif, Mahboubeh A.' ?
;
Department of Chemistry, Islamic Azad University, Qom Branch, Qom, Iran
;
    'Tabatabaee, Masoumeh' .
;
Department of Chemistry, Islamic Azad University, Yazd Branch, Yazd, Iran
;
    'Adinehloo, Mahnaz' .
;
Department of Chemistry, Islamic Azad University, Yazd Branch, Yazd, Iran
;
    'Aghabozorg, Hossein' .
;
Department of Chemistry, Islamic Azad University, North Tehran Branch, Tehran,
Iran
;
_chemical_name_systematic
;
2-Amino-4-methylpyridinium 6-carboxypyridine-2-carboxylate sesquihydrate
;
_chemical_name_common     ?
_chemical_formula_moiety     'C6 H9 N2, C7 H4 N O4, 1.5(H2 O)'
_chemical_formula_sum     'C13 H16 N3 O5.50'
_chemical_formula_iupac     'C6 H9 N2 +, C7 H4 N O4 - , 1.5H2 O'
_chemical_formula_weight     302.29
_chemical_melting_point     ?
_symmetry_cell_setting     monoclinic
_symmetry_space_group_name_H-M     'P 21/c'
_symmetry_space_group_name_Hall     '-P 2ybc'
loop_
    _symmetry_equiv_pos_as_xyz
    'x, y, z'
    '-x, y+1/2, -z+1/2'
    '-x, -y, -z'
    'x, -y-1/2, z-1/2'
_cell_length_a     9.2373(6)
_cell_length_b     7.1972(5)
_cell_length_c     21.6495(14)
_cell_angle_alpha     90.00
_cell_angle_beta     93.9510(10)
_cell_angle_gamma     90.00
_cell_volume     1435.90(17)
_cell_formula_units_Z     4
_cell_measurement_reflns_used     1125
_cell_measurement_theta_min     2
_cell_measurement_theta_max     25
_cell_measurement_temperature     120(2)
_exptl_crystal_description     rhombic
_exptl_crystal_colour     colorless
_exptl_crystal_size_max     0.20
_exptl_crystal_size_mid     0.20
_exptl_crystal_size_min     0.10
_exptl_crystal_density_diffrn     1.398
_exptl_crystal_density_meas     ?
_exptl_crystal_density_method     'not measured'
_exptl_crystal_F_000     636
_exptl_absorpt_coefficient_mu     0.111
_exptl_absorpt_correction_type     multi-scan
_exptl_absorpt_process_details     '(SADABS; Bruker, 1998)'
_exptl_absorpt_correction_T_min     0.980
_exptl_absorpt_correction_T_max     0.995
_exptl_special_details
;
;
_diffrn_ambient_temperature     120(2)
_diffrn_radiation_type     MoK\a
_diffrn_radiation_wavelength     0.71073
_diffrn_radiation_source     'fine-focus sealed tube'
_diffrn_radiation_monochromator     graphite
_diffrn_measurement_device_type     'Bruker SMART 1000 CCD area detector'
_diffrn_measurement_method     '\f and \w scans'
_diffrn_detector_area_resol_mean     ?
_diffrn_reflns_number     15297
_diffrn_reflns_av_R_equivalents     0.0256
_diffrn_reflns_av_sigmaI/netI     0.0202
_diffrn_reflns_theta_min     1.89
_diffrn_reflns_theta_max     29.00
_diffrn_reflns_theta_full     29.00
_diffrn_measured_fraction_theta_max     0.998
_diffrn_measured_fraction_theta_full     0.998
_diffrn_reflns_limit_h_min     -12
_diffrn_reflns_limit_h_max     12
_diffrn_reflns_limit_k_min     -9
_diffrn_reflns_limit_k_max     9
_diffrn_reflns_limit_l_min     -29
_diffrn_reflns_limit_l_max     29
_diffrn_standards_number     0
_diffrn_standards_interval_count     ?
_diffrn_standards_interval_time     ?
_diffrn_standards_decay_%     ?
_refine_special_details
;
Refinement of <i>F</i>^2^ against ALL reflections. The weighted <i>R</i>-factor
<i>wR</i> and goodness of fit <i>S</i> are based on <i>F</i>^2^, conventional
<i>R</i>-factors <i>R</i> are based on <i>F</i>, with <i>F</i> set to zero for
negative <i>F</i>^2^. The threshold expression of <i>F</i>^2^ >
\s(<i>F</i>^2^) is used only for calculating <i>R</i>-factors(gt) <i>etc</i>.
and is not relevant to the choice of reflections for refinement.
<i>R</i>-factors based on <i>F</i>^2^ are statistically about twice as large
as those based on <i>F</i>, and <i>R</i>- factors based on ALL data will be
even larger.
;
_reflns_number_total     3801
_reflns_number_gt     3077
_reflns_threshold_expression     'I > 2.0\s(I)'
_refine_ls_structure_factor_coef     Fsqd
_refine_ls_matrix_type     full
_refine_ls_R_factor_all     0.0567
_refine_ls_R_factor_gt     0.0471
_refine_ls_wR_factor_gt     0.0968
_refine_ls_wR_factor_ref     0.1016
_refine_ls_goodness_of_fit_ref     0.993
_refine_ls_restrained_S_all     0.993
_refine_ls_number_reflns     3801
_refine_ls_number_parameters     216
_refine_ls_number_restraints     0
_refine_ls_hydrogen_treatment     mixed
_refine_ls_weighting_scheme     calc
_refine_ls_weighting_details
         'calc w=1/[\s^2^(Fo^2^)+(0.0244P)^2^+1.3516P] where P=(Fo^2^+2Fc^2^)/3'
_atom_sites_solution_hydrogens     mixed
_atom_sites_solution_primary     direct
_atom_sites_solution_secondary     difmap
_refine_ls_shift/su_max     0.001
_refine_ls_shift/su_mean     0.000
_refine_diff_density_max     0.356
_refine_diff_density_min     -0.254
_refine_ls_extinction_method     none
_refine_ls_extinction_coef     ?
loop_
    _atom_type_symbol
    _atom_type_description
    _atom_type_scat_dispersion_real
    _atom_type_scat_dispersion_imag
    _atom_type_scat_source
    'C' 'C' 0.0033 0.0016
                         'International Tables Vol C Tables 4.2.6.8 and 6.1.1.4'
    'H' 'H' 0.0000 0.0000
                         'International Tables Vol C Tables 4.2.6.8 and 6.1.1.4'
    'N' 'N' 0.0061 0.0033
                         'International Tables Vol C Tables 4.2.6.8 and 6.1.1.4'
    'O' 'O' 0.0106 0.0060
                         'International Tables Vol C Tables 4.2.6.8 and 6.1.1.4'
_computing_data_collection     'SMART (Bruker, 1998b)'
_computing_cell_refinement     'SAINT-Plus (Bruker, 1998a)'
_computing_data_reduction     'SAINT-Plus (Bruker, 1998a)'
_computing_structure_solution     'SHELXS97 (Sheldrick, 2008)'
_computing_structure_refinement     'SHELXL97 (Sheldrick, 2008)'
_computing_molecular_graphics     'SHELXTL (Sheldrick, 2008)'
_computing_publication_material     'SHELXTL (Sheldrick, 2008)'
loop_
    _atom_site_type_symbol
    _atom_site_label
    _atom_site_fract_x
    _atom_site_fract_y
    _atom_site_fract_z
    _atom_site_U_iso_or_equiv
    _atom_site_adp_type
    _atom_site_calc_flag
    _atom_site_refinement_flags
    _atom_site_occupancy
    _atom_site_disorder_assembly
    _atom_site_disorder_group
    O O1 0.26470(12) -0.06479(14) 0.64545(5) 0.0309(2) Uani d . 1 . .
    H H1O 0.356(3) -0.019(3) 0.6373(11) 0.066(7) Uiso d . 1 . .
    O O2 0.06351(11) 0.00989(15) 0.68870(5) 0.0325(2) Uani d . 1 . .
    O O3 0.64297(10) 0.62489(14) 0.66239(5) 0.0288(2) Uani d . 1 . .
    O O4 0.65846(10) 0.32081(14) 0.64256(5) 0.0264(2) Uani d . 1 . .
    O O1W 0.53707(11) 0.96510(15) 0.61389(5) 0.0305(2) Uani d . 1 . .
    H H1WA 0.5713 1.0680 0.6275 0.037 Uiso d R 1 . .
    H H1WB 0.5756 0.8707 0.6320 0.037 Uiso d R 1 . .
    O O2W 0.6530(2) 1.0929(3) 0.49926(10) 0.0310(5) Uani d P 0.50 . .
    H H2WB 0.5892 1.0666 0.4704 0.037 Uiso d PR 0.50 . .
    H H2WA 0.6142 1.0552 0.5315 0.037 Uiso d PR 0.50 . .
    N N1 0.38249(11) 0.26733(15) 0.67222(5) 0.0192(2) Uani d . 1 . .
    N N2 0.91543(12) 0.37469(16) 0.59293(5) 0.0223(2) Uani d . 1 . .
    H H2N 0.822(2) 0.364(3) 0.6099(9) 0.043(5) Uiso d . 1 . .
    N N3 0.93113(13) 0.67564(18) 0.62910(6) 0.0270(3) Uani d . 1 . .
    H H3NB 0.835(2) 0.658(3) 0.6447(8) 0.037(5) Uiso d . 1 . .
    H H3NA 0.986(2) 0.776(3) 0.6395(9) 0.044(5) Uiso d . 1 . .
    C C1 0.25047(13) 0.23786(18) 0.69207(6) 0.0199(2) Uani d . 1 . .
    C C2 0.17514(14) 0.3666(2) 0.72513(6) 0.0232(3) Uani d . 1 . .
    H H2A 0.0818 0.3388 0.7386 0.028 Uiso calc R 1 . .
    C C3 0.23996(14) 0.5369(2) 0.73793(6) 0.0247(3) Uani d . 1 . .
    H H3A 0.1922 0.6286 0.7607 0.030 Uiso calc R 1 . .
    C C4 0.37662(14) 0.57143(19) 0.71688(6) 0.0223(3) Uani d . 1 . .
    H H4A 0.4232 0.6876 0.7247 0.027 Uiso calc R 1 . .
    C C5 0.44366(13) 0.43305(18) 0.68430(6) 0.0188(2) Uani d . 1 . .
    C C6 0.18551(15) 0.05222(19) 0.67584(7) 0.0246(3) Uani d . 1 . .
    C C7 0.59368(14) 0.46266(18) 0.66116(6) 0.0210(3) Uani d . 1 . .
    C C8 0.99015(14) 0.53539(19) 0.59952(6) 0.0213(3) Uani d . 1 . .
    C C9 1.12726(14) 0.5468(2) 0.57398(6) 0.0225(3) Uani d . 1 . .
    H H9A 1.1815 0.6589 0.5776 0.027 Uiso calc R 1 . .
    C C10 1.18187(14) 0.3971(2) 0.54415(6) 0.0236(3) Uani d . 1 . .
    C C11 1.09980(15) 0.2309(2) 0.53908(7) 0.0262(3) Uani d . 1 . .
    H H11A 1.1361 0.1252 0.5189 0.031 Uiso calc R 1 . .
    C C12 0.96820(15) 0.2250(2) 0.56356(7) 0.0260(3) Uani d . 1 . .
    H H12A 0.9122 0.1143 0.5601 0.031 Uiso calc R 1 . .
    C C13 1.32713(15) 0.4067(2) 0.51713(7) 0.0304(3) Uani d . 1 . .
    H H13A 1.3607 0.5359 0.5172 0.046 Uiso calc R 1 . .
    H H13B 1.3184 0.3600 0.4745 0.046 Uiso calc R 1 . .
    H H13C 1.3971 0.3305 0.5420 0.046 Uiso calc R 1 . .
loop_
    _atom_site_aniso_label
    _atom_site_aniso_U_11
    _atom_site_aniso_U_22
    _atom_site_aniso_U_33
    _atom_site_aniso_U_12
    _atom_site_aniso_U_13
    _atom_site_aniso_U_23
    O1 0.0254(5) 0.0214(5) 0.0463(6) -0.0024(4) 0.0069(4) -0.0036(4)
    O2 0.0241(5) 0.0321(6) 0.0420(6) -0.0091(4) 0.0083(4) 0.0018(5)
    O3 0.0212(5) 0.0213(5) 0.0446(6) -0.0042(4) 0.0074(4) -0.0023(4)
    O4 0.0197(4) 0.0216(5) 0.0390(6) 0.0005(4) 0.0097(4) -0.0001(4)
    O1W 0.0315(5) 0.0227(5) 0.0377(6) 0.0012(4) 0.0043(4) -0.0029(4)
    O2W 0.0253(10) 0.0408(12) 0.0271(10) 0.0025(9) 0.0032(8) -0.0036(9)
    N1 0.0168(5) 0.0204(5) 0.0208(5) 0.0003(4) 0.0027(4) 0.0018(4)
    N2 0.0180(5) 0.0242(6) 0.0251(5) -0.0012(4) 0.0040(4) 0.0003(4)
    N3 0.0209(6) 0.0264(6) 0.0345(7) -0.0019(5) 0.0076(5) -0.0054(5)
    C1 0.0181(6) 0.0217(6) 0.0201(6) -0.0010(5) 0.0022(4) 0.0027(5)
    C2 0.0188(6) 0.0295(7) 0.0219(6) 0.0004(5) 0.0046(5) 0.0015(5)
    C3 0.0220(6) 0.0287(7) 0.0236(6) 0.0040(5) 0.0039(5) -0.0045(5)
    C4 0.0202(6) 0.0216(6) 0.0249(6) 0.0000(5) 0.0011(5) -0.0032(5)
    C5 0.0163(5) 0.0207(6) 0.0196(6) 0.0008(5) 0.0026(4) 0.0010(5)
    C6 0.0235(6) 0.0224(6) 0.0280(7) -0.0027(5) 0.0030(5) 0.0041(5)
    C7 0.0177(6) 0.0212(6) 0.0242(6) -0.0007(5) 0.0022(5) 0.0015(5)
    C8 0.0182(6) 0.0239(6) 0.0219(6) 0.0003(5) 0.0019(5) 0.0011(5)
    C9 0.0175(6) 0.0263(7) 0.0239(6) -0.0020(5) 0.0025(5) 0.0022(5)
    C10 0.0169(6) 0.0325(7) 0.0217(6) 0.0024(5) 0.0032(5) 0.0034(5)
    C11 0.0248(6) 0.0275(7) 0.0266(7) 0.0038(5) 0.0038(5) -0.0028(5)
    C12 0.0248(6) 0.0244(7) 0.0288(7) -0.0012(5) 0.0019(5) -0.0018(5)
    C13 0.0207(6) 0.0409(8) 0.0304(7) 0.0028(6) 0.0082(5) 0.0023(6)
_geom_special_details
;
All e.s.d.'s (except the e.s.d. in the dihedral angle between two l.s. planes)
are estimated using the full covariance matrix. The cell e.s.d.'s are taken
into account individually in the estimation of e.s.d.'s in distances, angles
and torsion angles; correlations between e.s.d.'s in cell parameters are only
used when they are defined by crystal symmetry. An approximate (isotropic)
treatment of cell e.s.d.'s is used for estimating e.s.d.'s involving l.s.
planes.
;
loop_
    _geom_bond_atom_site_label_1
    _geom_bond_atom_site_label_2
    _geom_bond_site_symmetry_2
    _geom_bond_distance
    _geom_bond_publ_flag
    O1 C6 . 1.3204(17) ?
    O1 H1O . 0.93(2) ?
    O2 C6 . 1.2179(17) ?
    O3 C7 . 1.2528(16) ?
    O4 C7 . 1.2632(16) ?
    O1W H1WA . 0.8500 ?
    O1W H1WB . 0.8500 ?
    O2W H2WB . 0.8500 ?
    O2W H2WA . 0.8501 ?
    N1 C1 . 1.3375(16) ?
    N1 C5 . 1.3379(17) ?
    N2 C8 . 1.3494(17) ?
    N2 C12 . 1.3583(18) ?
    N2 H2N . 0.96(2) ?
    N3 C8 . 1.3320(18) ?
    N3 H3NB . 0.978(19) ?
    N3 H3NA . 0.90(2) ?
    C1 C2 . 1.3872(18) ?
    C1 C6 . 1.4966(19) ?
    C2 C3 . 1.384(2) ?
    C2 H2A . 0.9500 ?
    C3 C4 . 1.3937(18) ?
    C3 H3A . 0.9500 ?
    C4 C5 . 1.3904(18) ?
    C4 H4A . 0.9500 ?
    C5 C7 . 1.5206(17) ?
    C8 C9 . 1.4188(17) ?
    C9 C10 . 1.3701(19) ?
    C9 H9A . 0.9500 ?
    C10 C11 . 1.416(2) ?
    C10 C13 . 1.5019(18) ?
    C11 C12 . 1.3598(19) ?
    C11 H11A . 0.9500 ?
    C12 H12A . 0.9500 ?
    C13 H13A . 0.9800 ?
    C13 H13B . 0.9800 ?
    C13 H13C . 0.9800 ?
loop_
    _geom_angle_atom_site_label_1
    _geom_angle_atom_site_label_2
    _geom_angle_atom_site_label_3
    _geom_angle_site_symmetry_1
    _geom_angle_site_symmetry_3
    _geom_angle
    _geom_angle_publ_flag
    C6 O1 H1O . . 114.2(15) ?
    H1WA O1W H1WB . . 113.8 ?
    H2WB O2W H2WA . . 102.8 ?
    C1 N1 C5 . . 117.44(11) ?
    C8 N2 C12 . . 122.13(12) ?
    C8 N2 H2N . . 119.4(12) ?
    C12 N2 H2N . . 118.5(12) ?
    C8 N3 H3NB . . 118.6(11) ?
    C8 N3 H3NA . . 119.0(13) ?
    H3NB N3 H3NA . . 121.7(17) ?
    N1 C1 C2 . . 124.10(12) ?
    N1 C1 C6 . . 115.21(12) ?
    C2 C1 C6 . . 120.69(12) ?
    C3 C2 C1 . . 118.01(12) ?
    C3 C2 H2A . . 121.0 ?
    C1 C2 H2A . . 121.0 ?
    C2 C3 C4 . . 118.79(12) ?
    C2 C3 H3A . . 120.6 ?
    C4 C3 H3A . . 120.6 ?
    C5 C4 C3 . . 118.91(13) ?
    C5 C4 H4A . . 120.5 ?
    C3 C4 H4A . . 120.5 ?
    N1 C5 C4 . . 122.74(11) ?
    N1 C5 C7 . . 116.28(11) ?
    C4 C5 C7 . . 120.97(12) ?
    O2 C6 O1 . . 120.49(13) ?
    O2 C6 C1 . . 122.14(13) ?
    O1 C6 C1 . . 117.35(12) ?
    O3 C7 O4 . . 125.49(12) ?
    O3 C7 C5 . . 117.50(12) ?
    O4 C7 C5 . . 117.01(11) ?
    N3 C8 N2 . . 118.49(12) ?
    N3 C8 C9 . . 123.32(13) ?
    N2 C8 C9 . . 118.18(12) ?
    C10 C9 C8 . . 120.37(13) ?
    C10 C9 H9A . . 119.8 ?
    C8 C9 H9A . . 119.8 ?
    C9 C10 C11 . . 119.22(12) ?
    C9 C10 C13 . . 121.01(13) ?
    C11 C10 C13 . . 119.77(13) ?
    C12 C11 C10 . . 118.97(13) ?
    C12 C11 H11A . . 120.5 ?
    C10 C11 H11A . . 120.5 ?
    N2 C12 C11 . . 121.12(13) ?
    N2 C12 H12A . . 119.4 ?
    C11 C12 H12A . . 119.4 ?
    C10 C13 H13A . . 109.5 ?
    C10 C13 H13B . . 109.5 ?
    H13A C13 H13B . . 109.5 ?
    C10 C13 H13C . . 109.5 ?
    H13A C13 H13C . . 109.5 ?
    H13B C13 H13C . . 109.5 ?
loop_
    _geom_torsion_atom_site_label_1
    _geom_torsion_atom_site_label_2
    _geom_torsion_atom_site_label_3
    _geom_torsion_atom_site_label_4
    _geom_torsion_site_symmetry_1
    _geom_torsion_site_symmetry_2
    _geom_torsion_site_symmetry_3
    _geom_torsion_site_symmetry_4
    _geom_torsion
    _geom_torsion_publ_flag
    C5 N1 C1 C2 . . . . -1.24(19) ?
    C5 N1 C1 C6 . . . . 178.42(11) ?
    N1 C1 C2 C3 . . . . 0.6(2) ?
    C6 C1 C2 C3 . . . . -179.05(12) ?
    C1 C2 C3 C4 . . . . 0.4(2) ?
    C2 C3 C4 C5 . . . . -0.6(2) ?
    C1 N1 C5 C4 . . . . 0.94(18) ?
    C1 N1 C5 C7 . . . . -179.97(11) ?
    C3 C4 C5 N1 . . . . 0.0(2) ?
    C3 C4 C5 C7 . . . . -179.08(12) ?
    N1 C1 C6 O2 . . . . -176.83(13) ?
    C2 C1 C6 O2 . . . . 2.8(2) ?
    N1 C1 C6 O1 . . . . 1.73(18) ?
    C2 C1 C6 O1 . . . . -178.60(12) ?
    N1 C5 C7 O3 . . . . 168.20(12) ?
    C4 C5 C7 O3 . . . . -12.68(19) ?
    N1 C5 C7 O4 . . . . -12.13(17) ?
    C4 C5 C7 O4 . . . . 166.98(12) ?
    C12 N2 C8 N3 . . . . -179.79(13) ?
    C12 N2 C8 C9 . . . . 0.82(19) ?
    N3 C8 C9 C10 . . . . 179.92(13) ?
    N2 C8 C9 C10 . . . . -0.72(19) ?
    C8 C9 C10 C11 . . . . 0.0(2) ?
    C8 C9 C10 C13 . . . . -179.71(13) ?
    C9 C10 C11 C12 . . . . 0.5(2) ?
    C13 C10 C11 C12 . . . . -179.69(13) ?
    C8 N2 C12 C11 . . . . -0.2(2) ?
    C10 C11 C12 N2 . . . . -0.5(2) ?
loop_
    _geom_hbond_atom_site_label_D
    _geom_hbond_atom_site_label_H
    _geom_hbond_atom_site_label_A
    _geom_hbond_site_symmetry_A
    _geom_hbond_distance_DH
    _geom_hbond_distance_HA
    _geom_hbond_distance_DA
    _geom_hbond_angle_DHA
    _geom_hbond_publ_flag
    O1W H1WA O4 1_565 0.85 2.01 2.846(2) 169 yes
    O1W H1WA N1 1_565 0.85 2.50 2.935(2) 112 yes
    O1W H1WB O3 . 0.85 1.97 2.813(2) 169 yes
    O2W H2WB O1W 3_676 0.85 2.11 2.944(2) 167 yes
    O2W H2WA O1W . 0.85 2.07 2.919(2) 175 yes
    O1 H1O O1W 1_545 0.93(3) 1.78(3) 2.661(2) 155(2) yes
    O1 H1O N1 . 0.93(3) 2.20(2) 2.673(2) 110(2) yes
    N2 H2N O4 . 0.96(2) 1.74(2) 2.700(2) 174(2) yes
    N3 H3NB O3 . 0.98(2) 1.86(2) 2.829(2) 172(2) yes
    N3 H3NA O2 1_665 0.90(2) 2.09(2) 2.955(2) 160(2) yes
    C2 H2A O2 2_556 0.95 2.47 3.158(2) 129 yes
    C9 H9A O1 1_665 0.95 2.56 3.399(2) 147 yes
    C11 H11A O2W 3_766 0.95 2.55 3.405(2) 149 yes
    Cg(1)~N2/C8--C12~ . Cg(1) 3_766 . . 3.4690(8) . ?
    Cg(1) . Cg(2)~N1/C1--C5~ 1_655 . . 3.6932(8) . ?
    C7 O3 Cg(2) 2_656 . 3.5023(12) . 124.86(9) ?
