# Supplementary material for: 2-Amino-4-methyl­pyridinium 6-carb­oxy­pyridine-2-carboxyl­ate sesquihydrate
Source: Acta Crystallogr Sect E Struct Rep Online. 2010 Nov 20;66(Pt 12):o3232. doi: 10.1107/S1600536810046866 (PMC3011762; doi:10.1107/S1600536810046866)
Supplement: Supplementary file 2 [file e-66-o3232-Isup2.hkl]

# 
# h,k,l, Fc-squared, Fo-squared, sigma(Fo-squared) and status flag 
# 
data_I
_shelx_title ' a in P2(1)/c' 
_shelx_refln_list_code          4 
_shelx_F_calc_maximum      150.10 
_exptl_crystal_F_000       636.00 
_reflns_d_resolution_high  0.7331 
 
loop_ 
 _symmetry_equiv_pos_as_xyz 
 'x, y, z' 
 '-x, y+1/2, -z+1/2' 
 '-x, -y, -z' 
 'x, -y-1/2, z-1/2' 
 
_cell_length_a     9.2373 
_cell_length_b     7.1972 
_cell_length_c    21.6495 
_cell_angle_alpha  90.000 
_cell_angle_beta   93.951 
_cell_angle_gamma  90.000 
 
_shelx_F_squared_multiplier     1.000 
 
loop_ 
 _refln_index_h 
 _refln_index_k 
 _refln_index_l 
 _refln_F_squared_calc 
 _refln_F_squared_meas 
 _refln_F_squared_sigma 
 _refln_observed_status 
   1   0   0      298.79      213.55      2.60 o 
   2   0   0       11.38        6.79      0.55 o 
   3   0   0     2923.23     3269.38     18.58 o 
   4   0   0     3033.64     3322.21     52.39 o 
   5   0   0      271.34      271.43      4.03 o 
   6   0   0       71.98       76.66      2.54 o 
   7   0   0     1134.25     1264.01     37.98 o 
   8   0   0        0.63        0.21      1.05 o 
   9   0   0        2.12        2.16      1.58 o 
  10   0   0      244.19      266.00     13.43 o 
  11   0   0      489.27      501.46     11.57 o 
  12   0   0      161.76      148.51      6.94 o 
   1   1   0     2471.47     2319.93     44.60 o 
   2   1   0      264.67      263.38      3.11 o 
   3   1   0      316.53      347.78      7.10 o 
   4   1   0      607.22      651.12     15.03 o 
   5   1   0        0.81        0.13      0.37 o 
   6   1   0       25.94       26.82      1.14 o 
   7   1   0        2.05        1.09      0.70 o 
   8   1   0        4.34        2.38      0.88 o 
   9   1   0       36.46       29.08      1.93 o 
  10   1   0      231.20      230.49      5.39 o 
  11   1   0        2.99        0.88      1.47 o 
  12   1   0        0.10        0.28      1.99 o 
   0   2   0     5718.25     5272.56     88.38 o 
   1   2   0      816.84      731.96      8.03 o 
   2   2   0       83.08       79.60      1.11 o 
   3   2   0      834.30      870.75     11.89 o 
   4   2   0      474.62      476.86      7.58 o 
   5   2   0       66.74       53.17      1.59 o 
   6   2   0        1.12        0.67      0.56 o 
   7   2   0      198.13      179.47      3.44 o 
   8   2   0       48.21       35.31      1.87 o 
   9   2   0       12.58        8.76      1.34 o 
  10   2   0        3.78        1.40      1.34 o 
  11   2   0        2.63        2.16      1.74 o 
  12   2   0        0.53       -0.94      2.04 o 
   1   3   0      968.34      999.07      7.74 o 
   2   3   0        7.60        5.27      0.50 o 
   3   3   0        0.21        0.76      0.42 o 
   4   3   0      581.38      675.77      8.17 o 
   5   3   0      112.21       98.44      2.63 o 
   6   3   0        6.29        4.10      0.85 o 
   7   3   0     4750.19     5018.89     36.71 o 
   8   3   0        3.20        1.33      1.27 o 
   9   3   0       39.69       32.77      2.54 o 
  10   3   0       50.25       47.89      3.00 o 
  11   3   0        7.96        8.03      2.14 o 
   0   4   0       91.92      100.95      2.59 o 
   1   4   0      103.37       83.24      1.66 o 
   2   4   0      981.23     1029.31     12.29 o 
   3   4   0        0.11        0.68      0.47 o 
   4   4   0      909.94      921.85      8.48 o 
   5   4   0       40.26       34.01      1.58 o 
   6   4   0      751.97      767.00      8.66 o 
   7   4   0      139.84      125.00      3.85 o 
   8   4   0      316.08      294.13      6.03 o 
   9   4   0        0.13       -1.14      1.21 o 
  10   4   0        3.20        1.17      1.53 o 
  11   4   0      116.98      118.41      4.70 o 
   1   5   0       79.20       60.57      1.67 o 
   2   5   0        1.18        0.51      0.53 o 
   3   5   0       91.34       75.49      1.83 o 
   4   5   0       32.15       28.27      1.79 o 
   5   5   0       81.08       57.77      2.53 o 
   6   5   0       70.25       60.53      2.71 o 
   7   5   0      186.90      181.51      4.75 o 
   8   5   0      260.90      280.02      6.22 o 
   9   5   0       34.43       30.70      2.72 o 
  10   5   0        1.11        1.05      1.68 o 
   0   6   0      349.33      327.85      6.00 o 
   1   6   0      195.04      193.42      3.24 o 
   2   6   0      264.08      246.85      3.62 o 
   3   6   0        0.01       -0.28      0.84 o 
   4   6   0        0.15       -0.26      0.87 o 
   5   6   0       56.93       51.06      2.62 o 
   6   6   0        5.10        1.63      1.19 o 
   7   6   0       68.15       56.64      3.01 o 
   8   6   0      145.48      150.83      4.88 o 
   9   6   0        0.11       -0.35      1.51 o 
   1   7   0      569.93      630.96      8.56 o 
   2   7   0      285.05      312.98      5.75 o 
   3   7   0      113.68      110.35      3.62 o 
   4   7   0       13.81        3.72      1.41 o 
   5   7   0      388.55      371.49      6.92 o 
   6   7   0        4.67        4.26      1.55 o 
   7   7   0      252.05      272.14      6.53 o 
   8   7   0        0.10       -0.68      1.51 o 
   0   8   0       12.88        9.24      2.32 o 
   1   8   0      108.95      101.67      4.19 o 
   2   8   0        2.90        0.38      1.24 o 
   3   8   0        0.06       -0.57      1.22 o 
   4   8   0       20.91       18.22      2.24 o 
   5   8   0        1.16       -0.83      1.31 o 
   6   8   0        1.12        1.28      1.54 o 
   7   8   0       65.91       65.08      4.50 o 
   1   9   0       60.06       62.89      3.76 o 
   2   9   0       66.35       66.22      3.93 o 
   3   9   0        0.61        0.30      1.76 o 
   4   9   0        2.17        0.82      1.64 o 
   5   9   0       22.07       21.39      2.73 o 
 -12   1   1       19.42       13.84      2.64 o 
 -11   1   1       23.11       13.20      2.44 o 
 -10   1   1      173.91      175.13      4.22 o 
  -9   1   1      380.94      342.78      5.30 o 
  -8   1   1       19.42       10.77      1.19 o 
  -7   1   1       17.54       14.86      1.51 o 
  -6   1   1       68.96       57.40      1.55 o 
  -5   1   1       89.17       68.79      1.49 o 
  -4   1   1     9845.85    10744.75    152.04 o 
  -3   1   1      122.61       98.45      1.22 o 
  -2   1   1      318.08      277.03      3.31 o 
  -1   1   1      114.43      115.90      2.01 o 
   0   1   1     3643.17     3145.44     30.30 o 
   1   1   1     2236.78     2234.66     24.93 o 
   2   1   1      221.39      227.51      3.04 o 
   3   1   1      809.31      785.81     10.30 o 
   4   1   1      524.05      571.99      7.83 o 
   5   1   1      147.10      162.98      2.74 o 
   6   1   1     1269.04     1289.72     20.60 o 
   7   1   1        4.54        1.69      0.71 o 
   8   1   1       30.81       25.47      1.65 o 
   9   1   1        6.68        4.51      1.11 o 
  10   1   1        2.96        0.67      1.22 o 
  11   1   1       56.61       53.10      2.98 o 
  12   1   1       49.13       56.05      3.94 o 
 -12   2   1        4.43        4.92      2.26 o 
 -11   2   1       77.92       71.09      4.02 o 
 -10   2   1        8.24        4.38      1.49 o 
  -9   2   1        1.06        1.00      0.99 o 
  -8   2   1      350.07      350.35      5.09 o 
  -7   2   1        0.06       -0.71      0.69 o 
  -6   2   1      261.15      245.83      5.30 o 
  -5   2   1       17.09        8.85      0.84 o 
  -4   2   1        2.62        0.85      0.42 o 
  -3   2   1       21.25       21.59      0.79 o 
  -2   2   1      790.26      813.99      9.00 o 
  -1   2   1     2697.86     2770.77     40.51 o 
   0   2   1       96.63       84.70      1.14 o 
   1   2   1       80.30      101.17      1.61 o 
   2   2   1     1117.30     1226.69     14.43 o 
   3   2   1     1426.90     1526.80     10.33 o 
   4   2   1      334.87      324.63      6.38 o 
   5   2   1      254.56      266.31      3.43 o 
   6   2   1      122.24      110.80      2.47 o 
   7   2   1      823.74      839.04      7.90 o 
   8   2   1       74.24       57.68      2.21 o 
   9   2   1       19.81       16.99      1.59 o 
  10   2   1        0.00       -0.99      1.03 o 
  11   2   1        1.14       -1.08      1.67 o 
  12   2   1      138.83      151.03      6.04 o 
 -11   3   1      200.80      225.78      6.84 o 
 -10   3   1      138.17      153.70      4.80 o 
  -9   3   1      389.36      396.32      8.00 o 
  -8   3   1       84.06       76.25      3.34 o 
  -7   3   1      377.84      353.24      6.43 o 
  -6   3   1      103.84       93.60      2.39 o 
  -5   3   1       38.34       43.79      1.54 o 
  -4   3   1      576.21      581.29      7.79 o 
  -3   3   1        0.04        0.37      0.41 o 
  -2   3   1      342.27      358.77      8.22 o 
  -1   3   1      655.92      722.38      8.35 o 
   0   3   1     2202.53     2083.57     26.25 o 
   1   3   1        9.71        1.32      0.35 o 
   2   3   1     1096.46     1198.33     20.99 o 
   3   3   1       18.65       23.03      0.78 o 
   4   3   1       15.95       11.67      0.92 o 
   5   3   1      333.26      303.13      6.18 o 
   6   3   1       94.36       75.02      2.18 o 
   7   3   1      728.50      736.94      9.53 o 
   8   3   1     1602.07     1765.49     13.92 o 
   9   3   1       43.66       39.32      2.59 o 
  10   3   1       11.22       10.03      1.83 o 
  11   3   1        1.62        1.05      1.83 o 
 -11   4   1       77.37       73.16      3.85 o 
 -10   4   1       36.36       37.22      3.04 o 
  -9   4   1        1.06        0.20      1.24 o 
  -8   4   1        9.54        4.64      1.39 o 
  -7   4   1       92.26       84.70      3.19 o 
  -6   4   1      414.93      434.70      6.56 o 
  -5   4   1       22.32       15.66      1.19 o 
  -4   4   1       70.20       70.31      2.04 o 
  -3   4   1       73.20       54.13      1.36 o 
  -2   4   1     1278.68     1409.42     13.60 o 
  -1   4   1      618.93      640.89      7.12 o 
   0   4   1        9.77        3.61      0.54 o 
   1   4   1        9.50        3.16      0.51 o 
   2   4   1       13.74        7.23      0.67 o 
   3   4   1     1348.13     1543.88     22.59 o 
   4   4   1     1003.15      998.98     13.88 o 
   5   4   1      531.82      524.39      6.91 o 
   6   4   1      610.76      619.78      6.27 o 
   7   4   1      282.71      266.90      5.38 o 
   8   4   1      295.38      306.03      6.16 o 
   9   4   1        3.19        2.46      1.41 o 
  10   4   1        0.01       -1.30      1.43 o 
  11   4   1       47.76       44.22      3.45 o 
 -10   5   1        0.03       -0.28      1.58 o 
  -9   5   1       34.69       24.84      2.54 o 
  -8   5   1       71.57       68.24      3.25 o 
  -7   5   1        8.46        4.84      1.39 o 
  -6   5   1       33.41       21.89      2.35 o 
  -5   5   1        3.75        1.37      0.98 o 
  -4   5   1       25.00       26.54      1.76 o 
  -3   5   1        6.51        3.36      0.69 o 
  -2   5   1      168.22      165.54      2.64 o 
  -1   5   1      251.85      215.98      3.02 o 
   0   5   1      197.99      182.94      2.78 o 
   1   5   1        5.48        4.89      0.71 o 
   2   5   1        2.90        2.53      0.62 o 
   3   5   1      414.41      382.11      5.49 o 
   4   5   1       12.09        4.04      0.86 o 
   5   5   1       29.82       19.67      1.79 o 
   6   5   1       15.98        9.39      1.47 o 
   7   5   1      104.98       98.43      3.58 o 
   8   5   1       89.48       79.85      3.47 o 
   9   5   1       60.35       65.46      3.39 o 
  10   5   1        8.52        3.37      1.76 o 
  -9   6   1       13.29        8.02      1.93 o 
  -8   6   1       11.70        9.14      1.95 o 
  -7   6   1       27.59       19.66      2.20 o 
  -6   6   1       31.73       20.06      2.41 o 
  -5   6   1      300.47      265.27      5.51 o 
  -4   6   1      373.39      323.36      5.83 o 
  -3   6   1      220.30      216.46      4.57 o 
  -2   6   1        0.26       -0.87      0.72 o 
  -1   6   1      524.26      543.12      8.59 o 
   0   6   1       16.65       11.99      1.11 o 
   1   6   1     2514.02     2632.56     24.95 o 
   2   6   1      140.08      116.58      2.54 o 
   3   6   1       69.43       45.27      2.25 o 
   4   6   1        2.44        2.02      1.06 o 
   5   6   1      153.28      121.66      3.81 o 
   6   6   1       12.29        6.13      1.49 o 
   7   6   1        3.71        4.36      1.45 o 
   8   6   1       92.42       84.84      3.78 o 
   9   6   1        3.44        4.00      2.07 o 
  -8   7   1       44.53       66.53      3.67 o 
  -7   7   1        0.24       -2.03      1.39 o 
  -6   7   1      101.79      112.30      4.15 o 
  -5   7   1        3.32        2.61      1.30 o 
  -4   7   1        8.54        6.69      1.63 o 
  -3   7   1      443.25      432.02      6.97 o 
  -2   7   1       93.03       84.60      3.15 o 
  -1   7   1       61.50       46.89      2.17 o 
   0   7   1       96.56       81.74      2.39 o 
   1   7   1       91.46       89.34      2.80 o 
   2   7   1      185.12      160.22      5.67 o 
   3   7   1      753.56      780.66      9.25 o 
   4   7   1      123.01      114.93      3.85 o 
   5   7   1        8.91        6.95      1.63 o 
   6   7   1       26.32       26.65      2.47 o 
   7   7   1       20.94       14.52      2.17 o 
   8   7   1       10.08       12.22      2.62 o 
  -7   8   1       92.47      124.09      4.84 o 
  -6   8   1        2.06        1.50      1.60 o 
  -5   8   1       31.30       24.64      2.52 o 
  -4   8   1       41.55       35.81      2.74 o 
  -3   8   1        9.59        4.78      1.54 o 
  -2   8   1       24.00       18.78      2.02 o 
  -1   8   1        1.20        0.39      1.43 o 
   0   8   1        2.29        1.44      1.24 o 
   1   8   1      356.10      401.08      8.03 o 
   2   8   1       75.58       68.87      3.08 o 
   3   8   1       22.49       17.82      2.10 o 
   4   8   1        3.22        2.20      1.45 o 
   5   8   1        0.64       -0.25      1.34 o 
   6   8   1        1.02        2.08      1.65 o 
   7   8   1       38.80       36.68      3.75 o 
  -5   9   1        3.18       -0.25      1.77 o 
  -4   9   1        0.00       -1.15      1.64 o 
  -3   9   1       62.81       61.85      4.01 o 
  -2   9   1       61.83       77.37      4.16 o 
  -1   9   1       23.20       18.03      2.65 o 
   0   9   1       17.86       14.10      2.70 o 
   1   9   1       71.71       70.02      3.93 o 
   2   9   1       67.79       68.90      4.34 o 
   3   9   1        0.26        0.08      1.71 o 
   4   9   1        6.61        5.31      2.12 o 
 -12   0   2        5.91        5.25      3.89 o 
 -11   0   2        3.40        2.09      2.15 o 
 -10   0   2       26.68       16.94      2.69 o 
  -9   0   2      355.28      310.29      8.18 o 
  -8   0   2      231.57      227.50      6.19 o 
  -7   0   2      224.85      222.33      4.61 o 
  -6   0   2      328.19      363.81     15.54 o 
  -5   0   2     1359.66     1477.10     39.13 o 
  -3   0   2     4346.34     4349.43    101.06 o 
  -2   0   2     6513.40     6747.85     94.78 o 
  -1   0   2    10152.00     9187.77     51.78 o 
   0   0   2     2542.62     2294.63     13.37 o 
   1   0   2      267.30      211.99      2.95 o 
   2   0   2       59.44       91.81      1.59 o 
   3   0   2     6404.61     6352.58     89.88 o 
   4   0   2      590.66      603.22      4.83 o 
   5   0   2     1429.76     1561.38     10.88 o 
   6   0   2     1497.78     1643.51     33.39 o 
   7   0   2     1119.99     1204.94     10.40 o 
   8   0   2      665.30      662.59      8.68 o 
   9   0   2      406.93      415.97      9.38 o 
  10   0   2      399.19      413.48     24.96 o 
  11   0   2       46.99       40.88      5.29 o 
  12   0   2        4.49        3.47      2.50 o 
 -12   1   2       41.26       36.28      3.61 o 
 -11   1   2        2.74        1.38      1.76 o 
 -10   1   2        1.15       -0.33      1.15 o 
  -9   1   2      157.02      147.11      3.55 o 
  -8   1   2       20.34       13.03      1.30 o 
  -7   1   2        4.84        3.32      0.83 o 
  -6   1   2      266.24      271.56      6.24 o 
  -5   1   2      261.81      287.87      4.10 o 
  -4   1   2      453.11      492.09      9.24 o 
  -3   1   2      160.41      161.63      2.05 o 
  -2   1   2       63.39       84.30      1.35 o 
  -1   1   2      115.72      123.59      1.77 o 
   0   1   2     3114.22     2917.75     28.42 o 
   1   1   2      285.29      311.56      5.73 o 
   2   1   2      177.20      129.97      1.95 o 
   3   1   2        4.61        1.87      0.31 o 
   4   1   2      219.61      204.80      3.68 o 
   5   1   2        4.24        2.23      0.47 o 
   6   1   2      146.27      155.01      2.79 o 
   7   1   2       48.16       41.27      1.68 o 
   8   1   2       80.88       75.66      2.39 o 
   9   1   2       41.41       34.17      2.09 o 
  10   1   2       49.30       41.79      2.60 o 
  11   1   2       13.71        7.14      1.78 o 
  12   1   2       10.04        8.75      2.36 o 
 -12   2   2       29.31       26.53      3.34 o 
 -11   2   2      141.31      133.06      5.30 o 
 -10   2   2        0.42       -0.44      1.23 o 
  -9   2   2        2.32        1.60      0.97 o 
  -8   2   2       59.12       53.41      2.13 o 
  -7   2   2      419.60      415.67      7.75 o 
  -6   2   2      853.60      860.75     11.30 o 
  -5   2   2        4.44        1.60      0.54 o 
  -4   2   2      916.82      945.95     10.98 o 
  -3   2   2        2.05        0.57      0.33 o 
  -2   2   2      577.22      543.40      7.11 o 
  -1   2   2        8.50        3.77      0.33 o 
   0   2   2      769.77      686.88      7.76 o 
   1   2   2     3725.01     3608.97     30.83 o 
   2   2   2     3814.40     3998.63     17.92 o 
   3   2   2      163.20      124.84      3.92 o 
   4   2   2     2132.79     2159.26     24.78 o 
   5   2   2        3.13        1.12      0.52 o 
   6   2   2      139.38      127.19      2.63 o 
   7   2   2       60.22       51.95      1.92 o 
   8   2   2       97.92       83.20      2.56 o 
   9   2   2       28.03       21.65      1.79 o 
  10   2   2        0.56        0.58      1.14 o 
  11   2   2      113.29      120.49      5.14 o 
  12   2   2        7.71        7.33      2.43 o 
 -11   3   2       28.94       21.20      2.89 o 
 -10   3   2       81.69       78.69      3.60 o 
  -9   3   2      104.43      101.74      3.73 o 
  -8   3   2     2179.15     2366.08     16.37 o 
  -7   3   2       34.52       26.00      2.04 o 
  -6   3   2      255.98      220.44      3.58 o 
  -5   3   2       43.83       40.66      1.47 o 
  -4   3   2       82.11       81.46      2.21 o 
  -3   3   2       66.99       72.18      1.29 o 
  -2   3   2     1379.29     1353.18      8.96 o 
  -1   3   2       11.23       10.90      1.07 o 
   0   3   2     2390.76     2444.10     20.11 o 
   1   3   2     1222.91     1222.41     10.34 o 
   2   3   2      218.19      220.43      4.95 o 
   3   3   2     3690.45     4299.42     43.68 o 
   4   3   2       74.84       71.06      1.80 o 
   5   3   2      216.21      206.22      3.27 o 
   6   3   2      186.66      159.87      3.11 o 
   7   3   2       60.21       47.12      1.98 o 
   8   3   2      484.96      504.87      6.26 o 
   9   3   2       49.54       43.75      2.63 o 
  10   3   2       65.39       72.48      3.41 o 
  11   3   2        0.91        0.03      1.71 o 
 -11   4   2        7.68        4.24      1.88 o 
 -10   4   2       38.33       33.32      2.85 o 
  -9   4   2        9.41        5.84      1.64 o 
  -8   4   2      118.19      117.86      3.95 o 
  -7   4   2      100.20       90.66      3.32 o 
  -6   4   2      583.90      579.19      9.14 o 
  -5   4   2       42.46       32.66      1.85 o 
  -4   4   2      582.89      652.90      5.39 o 
  -3   4   2      131.37      142.76      2.10 o 
  -2   4   2      321.45      357.38      5.08 o 
  -1   4   2     1163.81     1300.96     11.23 o 
   0   4   2      316.81      303.11      3.51 o 
   1   4   2      616.32      603.17      5.36 o 
   2   4   2       82.63       79.91      1.65 o 
   3   4   2      608.45      632.07      6.62 o 
   4   4   2     1073.35     1117.68     11.35 o 
   5   4   2       76.13       79.80      2.21 o 
   6   4   2        0.89        0.94      0.76 o 
   7   4   2      731.95      757.69      8.81 o 
   8   4   2      302.59      302.33      6.07 o 
   9   4   2        8.62        4.85      1.49 o 
  10   4   2      114.39      108.56      4.24 o 
  11   4   2      139.57      154.66      6.28 o 
 -10   5   2       26.58       22.28      2.68 o 
  -9   5   2       37.87       37.05      2.89 o 
  -8   5   2       15.39       11.77      2.00 o 
  -7   5   2        0.84       -1.03      1.08 o 
  -6   5   2      131.48      116.78      3.67 o 
  -5   5   2      421.50      407.18      6.52 o 
  -4   5   2      285.55      259.40      4.85 o 
  -3   5   2       24.58       12.73      1.14 o 
  -2   5   2        4.70        5.32      0.73 o 
  -1   5   2       99.42       95.05      1.99 o 
   0   5   2        0.06        0.19      0.50 o 
   1   5   2        0.87        2.42      1.24 o 
   2   5   2       10.85        8.97      0.85 o 
   3   5   2       14.94        6.38      0.80 o 
   4   5   2      126.70      112.48      2.66 o 
   5   5   2      208.60      194.83      4.29 o 
   6   5   2       51.70       42.78      2.27 o 
   7   5   2      245.78      246.56      5.68 o 
   8   5   2      161.46      164.17      4.77 o 
   9   5   2      150.54      166.23      5.12 o 
  10   5   2       19.82       20.34      3.08 o 
  -9   6   2       53.98       44.28      3.37 o 
  -8   6   2      193.27      222.97      5.97 o 
  -7   6   2      111.58      104.75      3.98 o 
  -6   6   2       51.69       30.77      2.45 o 
  -5   6   2       75.30       59.21      2.82 o 
  -4   6   2       32.57       18.84      1.80 o 
  -3   6   2       29.44       20.15      1.73 o 
  -2   6   2      109.96       98.90      2.67 o 
  -1   6   2     1803.90     1864.54     16.47 o 
   0   6   2       61.05       53.96      1.81 o 
   1   6   2      132.71      116.43      2.71 o 
   2   6   2      231.94      220.62      3.38 o 
   3   6   2        1.32        1.08      0.77 o 
   4   6   2       21.89       19.60      1.67 o 
   5   6   2       68.25       47.96      2.57 o 
   6   6   2       59.30       60.51      2.88 o 
   7   6   2        2.74        1.11      1.23 o 
   8   6   2       40.11       39.48      3.02 o 
   9   6   2        0.31        0.62      1.86 o 
  -8   7   2       27.45       31.31      2.91 o 
  -7   7   2       18.06       18.10      2.33 o 
  -6   7   2        2.57        3.41      1.57 o 
  -5   7   2        0.03       -1.16      1.06 o 
  -4   7   2      146.67      135.49      4.13 o 
  -3   7   2      136.15      118.68      3.89 o 
  -2   7   2        4.26        3.72      1.25 o 
  -1   7   2      450.39      476.85      6.16 o 
   0   7   2      260.14      262.25      4.59 o 
   1   7   2       97.48       83.95      2.44 o 
   2   7   2      537.32      557.07      9.48 o 
   3   7   2       33.35       23.46      2.09 o 
   4   7   2       97.67       83.72      3.31 o 
   5   7   2      155.29      151.03      4.46 o 
   6   7   2      201.47      195.67      5.29 o 
   7   7   2      123.87      133.38      5.61 o 
   8   7   2       29.70       30.78      3.49 o 
  -7   8   2       12.65        5.76      1.99 o 
  -6   8   2        6.95        7.25      1.94 o 
  -5   8   2        0.14       -0.22      1.36 o 
  -4   8   2       11.91       12.97      1.97 o 
  -3   8   2        2.21        0.75      1.33 o 
  -2   8   2        2.78        0.43      1.21 o 
  -1   8   2       42.50       37.62      2.82 o 
   0   8   2       12.40        6.93      1.56 o 
   1   8   2        1.57        0.36      1.40 o 
   2   8   2        6.72        2.70      1.58 o 
   3   8   2        9.29        6.72      1.69 o 
   4   8   2       15.79       10.33      1.89 o 
   5   8   2        0.54       -1.06      1.31 o 
   6   8   2       47.61       56.08      3.99 o 
   7   8   2        0.27       -0.12      2.00 o 
  -5   9   2       31.31       34.85      3.22 o 
  -4   9   2        0.12        0.57      1.63 o 
  -3   9   2        0.08       -0.79      1.55 o 
  -2   9   2       15.51       10.26      2.28 o 
  -1   9   2      148.08      189.06      6.12 o 
   0   9   2        0.35        0.52      1.83 o 
   1   9   2        1.80        0.91      1.58 o 
   2   9   2       16.87       12.85      2.55 o 
   3   9   2        0.56        0.59      1.75 o 
   4   9   2       20.46       12.02      3.26 o 
 -12   1   3       12.38        9.45      2.46 o 
 -11   1   3       28.69       25.00      2.97 o 
 -10   1   3       30.41       15.66      1.87 o 
  -9   1   3      104.64       71.16      2.56 o 
  -8   1   3      226.04      225.20      4.06 o 
  -7   1   3      453.98      438.35      6.51 o 
  -6   1   3      515.55      569.91      8.74 o 
  -5   1   3      905.38     1035.28     16.61 o 
  -4   1   3      890.47      969.14     13.09 o 
  -3   1   3      415.49      445.21      7.88 o 
  -2   1   3      362.83      264.74      4.40 o 
  -1   1   3      277.42      347.57      3.09 o 
   0   1   3       18.52       31.28      0.55 o 
   1   1   3     6163.31     6096.99     30.57 o 
   2   1   3     1662.99     1610.29     19.33 o 
   3   1   3     2423.53     2598.34     22.29 o 
   4   1   3     3812.40     4048.73     22.15 o 
   5   1   3      257.79      232.11      4.99 o 
   6   1   3      287.05      294.52      3.32 o 
   7   1   3      165.78      153.11      2.63 o 
   8   1   3      145.40      143.42      3.27 o 
   9   1   3       97.24       80.05      2.77 o 
  10   1   3        6.62        4.91      1.46 o 
  11   1   3       29.44       22.00      2.49 o 
  12   1   3        7.27        5.96      1.93 o 
 -12   2   3       49.89       52.54      4.14 o 
 -11   2   3        7.46        3.49      1.82 o 
 -10   2   3       58.90       46.41      2.77 o 
  -9   2   3       49.65       41.11      2.55 o 
  -8   2   3       31.62       31.31      1.77 o 
  -7   2   3      830.38      837.21      7.23 o 
  -6   2   3      259.29      249.89      3.66 o 
  -5   2   3      245.29      241.80      3.52 o 
  -4   2   3        0.80        0.08      0.38 o 
  -3   2   3      100.45      111.32      2.00 o 
  -2   2   3        3.32        3.99      1.77 o 
  -1   2   3     2445.34     2449.45     26.33 o 
   0   2   3      711.03      695.65      7.01 o 
   1   2   3      403.97      364.78      2.62 o 
   2   2   3     1468.00     1522.96      8.70 o 
   3   2   3       14.23        5.88      0.49 o 
   4   2   3        0.32        0.17      0.33 o 
   5   2   3      512.11      549.51      7.06 o 
   6   2   3        0.35        0.38      0.48 o 
   7   2   3        2.81        1.45      0.75 o 
   8   2   3       21.66       14.42      1.41 o 
   9   2   3       50.69       42.44      1.97 o 
  10   2   3       43.06       40.24      2.47 o 
  11   2   3       29.45       36.06      3.42 o 
  12   2   3        0.04       -1.85      2.33 o 
 -11   3   3        7.78        5.92      2.04 o 
 -10   3   3      501.85      593.82     10.07 o 
  -9   3   3      168.33      157.58      4.59 o 
  -8   3   3      449.27      466.70      7.29 o 
  -7   3   3      437.43      410.58      6.47 o 
  -6   3   3        4.59        3.30      0.82 o 
  -5   3   3      424.22      415.23      4.62 o 
  -4   3   3       93.28       92.54      1.84 o 
  -3   3   3     3405.90     3844.88     56.49 o 
  -2   3   3      715.11      777.19      7.38 o 
  -1   3   3     1453.87     1438.20     13.68 o 
   0   3   3     5684.19     5575.51     36.60 o 
   1   3   3       15.60       10.13      0.61 o 
   2   3   3      340.86      348.32      5.46 o 
   3   3   3      460.68      502.84      8.79 o 
   4   3   3      830.35      905.02     17.62 o 
   5   3   3      123.59      133.93      2.65 o 
   6   3   3      223.97      215.11      3.64 o 
   7   3   3     1063.64     1076.27      9.37 o 
   8   3   3       27.05       20.27      1.73 o 
   9   3   3       17.40       12.75      1.82 o 
  10   3   3        0.15        0.23      1.35 o 
  11   3   3      158.50      167.55      7.46 o 
 -11   4   3       10.20        9.25      2.20 o 
 -10   4   3       57.65       54.19      3.21 o 
  -9   4   3        0.02       -0.45      1.32 o 
  -8   4   3       28.16       18.53      2.04 o 
  -7   4   3      236.38      232.70      5.58 o 
  -6   4   3      917.49      946.54     13.30 o 
  -5   4   3      111.30       93.91      2.97 o 
  -4   4   3      310.63      281.47      6.54 o 
  -3   4   3      928.02      938.94     14.51 o 
  -2   4   3      234.54      224.80      2.98 o 
  -1   4   3       93.60       90.07      1.80 o 
   0   4   3      820.15      847.88      8.47 o 
   1   4   3       28.69       28.06      2.58 o 
   2   4   3       49.31       31.23      1.10 o 
   3   4   3      385.93      378.45      5.32 o 
   4   4   3        0.40        0.20      0.48 o 
   5   4   3       70.32       64.55      2.03 o 
   6   4   3       63.69       49.95      1.96 o 
   7   4   3      115.48      105.15      3.80 o 
   8   4   3       24.11       20.02      1.95 o 
   9   4   3      556.14      609.46     10.33 o 
  10   4   3      137.57      152.22      5.95 o 
  11   4   3       92.51      102.80      5.25 o 
 -10   5   3      156.79      172.13      5.51 o 
  -9   5   3       16.57       12.20      2.01 o 
  -8   5   3       19.55       19.75      2.19 o 
  -7   5   3       26.32       17.98      1.95 o 
  -6   5   3       25.19       18.43      1.85 o 
  -5   5   3       61.11       49.35      2.41 o 
  -4   5   3        0.03        0.08      0.77 o 
  -3   5   3       24.31       24.19      1.41 o 
  -2   5   3      155.95      155.51      3.48 o 
  -1   5   3        3.57        3.64      0.65 o 
   0   5   3       19.37       12.63      0.95 o 
   1   5   3        6.49        4.24      0.68 o 
   2   5   3       74.21       59.62      1.64 o 
   3   5   3      145.78      141.52      2.48 o 
   4   5   3        0.02        0.22      0.66 o 
   5   5   3       75.71       52.47      1.99 o 
   6   5   3        4.75        1.70      1.03 o 
   7   5   3       12.99        9.23      1.57 o 
   8   5   3        2.21        0.58      1.29 o 
   9   5   3        8.69        8.59      2.32 o 
  10   5   3       14.69       12.99      2.73 o 
  -9   6   3       82.56       91.86      4.17 o 
  -8   6   3        0.00       -1.07      1.40 o 
  -7   6   3      109.57      113.02      4.10 o 
  -6   6   3      140.91      114.77      3.95 o 
  -5   6   3      109.88       93.34      3.39 o 
  -4   6   3      216.26      203.50      4.70 o 
  -3   6   3      105.28       97.43      3.15 o 
  -2   6   3       50.00       45.66      1.94 o 
  -1   6   3     1189.01     1225.57     16.63 o 
   0   6   3        6.60        4.50      0.87 o 
   1   6   3      305.71      329.57      4.11 o 
   2   6   3      609.29      618.37     10.39 o 
   3   6   3       11.53        5.65      0.99 o 
   4   6   3        3.49        1.80      1.00 o 
   5   6   3        0.50        0.58      0.96 o 
   6   6   3      113.15      106.14      3.37 o 
   7   6   3        3.50        3.81      1.44 o 
   8   6   3        0.06       -0.26      1.55 o 
   9   6   3        3.02        2.61      2.05 o 
  -8   7   3       13.73       16.77      2.45 o 
  -7   7   3       74.70       84.47      3.86 o 
  -6   7   3       69.97       61.24      3.26 o 
  -5   7   3       11.27       10.09      1.78 o 
  -4   7   3       67.34       49.87      2.70 o 
  -3   7   3       13.18        7.01      1.38 o 
  -2   7   3       58.06       56.91      2.65 o 
  -1   7   3       20.76       12.19      1.46 o 
   0   7   3        0.02       -0.64      0.88 o 
   1   7   3        0.24       -0.65      0.83 o 
   2   7   3      917.51     1020.38     10.14 o 
   3   7   3        6.14        4.24      1.30 o 
   4   7   3       56.16       47.23      2.63 o 
   5   7   3        0.03       -0.27      1.22 o 
   6   7   3       21.78       22.74      3.20 o 
   7   7   3       26.60       15.61      2.62 o 
   8   7   3        0.13       -2.62      1.81 o 
  -7   8   3        0.02       -2.26      1.65 o 
  -6   8   3       29.58       27.25      2.81 o 
  -5   8   3       34.91       35.72      2.86 o 
  -4   8   3      112.90      112.32      4.14 o 
  -3   8   3       80.96       80.88      3.45 o 
  -2   8   3       88.72       73.94      3.18 o 
  -1   8   3       56.17       44.39      2.58 o 
   0   8   3        1.87       -0.35      1.22 o 
   1   8   3       15.02        9.93      1.91 o 
   2   8   3        3.57        1.22      1.46 o 
   3   8   3       54.50       54.10      2.94 o 
   4   8   3        1.15       -0.37      1.32 o 
   5   8   3        0.14       -0.13      1.55 o 
   6   8   3       40.02       42.48      3.80 o 
   7   8   3       56.30       55.45      4.33 o 
  -4   9   3       19.45       17.77      2.43 o 
  -3   9   3        2.11        1.76      1.66 o 
  -2   9   3        0.61       -1.34      1.63 o 
  -1   9   3       10.07        9.02      2.23 o 
   0   9   3        0.06        0.58      1.76 o 
   1   9   3       17.40       18.01      2.60 o 
   2   9   3       84.53       92.59      4.48 o 
   3   9   3       19.83       19.80      3.68 o 
   4   9   3        1.50       -1.34      2.17 o 
 -12   0   4        0.29       -0.32      3.50 o 
 -11   0   4       32.09       30.63      3.72 o 
 -10   0   4      418.97      426.50     10.25 o 
  -9   0   4       23.84        5.44      1.56 o 
  -8   0   4      216.31      189.47      6.78 o 
  -7   0   4        5.58        6.06      1.17 o 
  -6   0   4       46.66       40.12      1.87 o 
  -5   0   4     3831.19     4198.49    103.16 o 
  -4   0   4      167.32      175.41      6.71 o 
  -3   0   4     1234.76     1258.27     15.78 o 
  -2   0   4     7237.05     7253.23    143.95 o 
  -1   0   4      996.30      987.35      5.16 o 
   0   0   4     6444.07     5719.66     19.57 o 
   1   0   4     1988.62     1783.38     25.06 o 
   2   0   4     2678.91     2665.56     27.21 o 
   3   0   4      236.37      226.21      3.04 o 
   4   0   4       57.90       68.16      1.96 o 
   5   0   4     6020.90     6523.10     58.25 o 
   6   0   4      918.99     1015.62     12.37 o 
   7   0   4        1.71        0.61      0.82 o 
   8   0   4       79.24       70.21      2.89 o 
   9   0   4       58.05       47.57      3.51 o 
  10   0   4      182.83      157.13      6.31 o 
  11   0   4       93.51       90.55      6.76 o 
  12   0   4        0.35       -0.30      2.35 o 
 -12   1   4       45.93       53.25      4.08 o 
 -11   1   4       52.67       47.83      3.05 o 
 -10   1   4        0.17        0.22      1.43 o 
  -9   1   4       92.20       70.28      2.57 o 
  -8   1   4        5.64        0.92      0.81 o 
  -7   1   4      184.13      151.27      2.64 o 
  -6   1   4      238.21      229.42      4.32 o 
  -5   1   4        9.10       15.07      1.08 o 
  -4   1   4      193.03      206.49      2.95 o 
  -3   1   4     1108.32     1202.43      9.87 o 
  -2   1   4       64.11       50.94      1.43 o 
  -1   1   4      422.97      425.23      4.62 o 
   0   1   4       78.49       54.52      0.88 o 
   1   1   4     5577.09     5313.06     48.99 o 
   2   1   4     2162.48     2171.47      9.99 o 
   3   1   4       26.48       22.45      0.73 o 
   4   1   4        1.07       -0.06      0.32 o 
   5   1   4      746.97      780.63     13.67 o 
   6   1   4      186.40      179.63      2.64 o 
   7   1   4       17.15       10.83      0.91 o 
   8   1   4       55.09       44.10      1.95 o 
   9   1   4       20.64       19.79      1.68 o 
  10   1   4       77.32       65.69      2.99 o 
  11   1   4        0.04        0.00      1.41 o 
  12   1   4       24.38       20.68      2.92 o 
 -12   2   4       19.76       20.89      3.03 o 
 -11   2   4        0.70        0.13      1.71 o 
 -10   2   4        1.03       -0.21      1.28 o 
  -9   2   4       61.83       55.89      2.79 o 
  -8   2   4      195.79      183.02      3.70 o 
  -7   2   4     1622.91     1656.95     10.13 o 
  -6   2   4      119.01      113.43      2.48 o 
  -5   2   4      148.69      132.85      2.23 o 
  -4   2   4     1340.06     1533.25     24.70 o 
  -3   2   4      443.98      448.73      7.22 o 
  -2   2   4     2566.27     2626.73     36.50 o 
  -1   2   4        9.74       12.59      0.47 o 
   0   2   4       86.94       51.01      0.94 o 
   1   2   4       28.80       12.33      0.52 o 
   2   2   4       33.36       48.73      1.01 o 
   3   2   4     1690.43     1748.10     16.45 o 
   4   2   4      180.45      184.92      4.01 o 
   5   2   4      306.05      278.94      4.91 o 
   6   2   4        0.17       -0.06      0.50 o 
   7   2   4       86.23       73.15      2.23 o 
   8   2   4      320.15      317.69      5.52 o 
   9   2   4      129.20      126.69      3.38 o 
  10   2   4      243.92      243.95      5.01 o 
  11   2   4      134.45      142.56      6.71 o 
  12   2   4       37.20       43.72      4.72 o 
 -11   3   4       74.38       85.81      4.97 o 
 -10   3   4        2.54        0.89      1.51 o 
  -9   3   4        7.44        4.90      1.41 o 
  -8   3   4        4.34        2.90      1.23 o 
  -7   3   4      338.78      319.24      7.01 o 
  -6   3   4        0.73        0.26      0.76 o 
  -5   3   4       22.15       28.00      1.21 o 
  -4   3   4      194.47      191.85      2.79 o 
  -3   3   4     1587.95     1680.53     35.10 o 
  -2   3   4     4782.28     5360.00     40.90 o 
  -1   3   4     1455.82     1421.39     10.55 o 
   0   3   4       92.62       88.44      1.47 o 
   1   3   4      570.59      562.84      5.15 o 
   2   3   4      693.06      731.69      9.43 o 
   3   3   4      275.92      268.57      4.29 o 
   4   3   4       21.63       24.91      0.94 o 
   5   3   4       15.31        9.10      0.94 o 
   6   3   4      147.83      139.96      2.99 o 
   7   3   4      508.51      499.06      5.92 o 
   8   3   4      816.93      903.15     10.57 o 
   9   3   4      582.04      610.92      7.41 o 
  10   3   4       46.72       41.93      2.88 o 
  11   3   4       11.85        5.65      2.64 o 
 -11   4   4        8.67        5.66      2.05 o 
 -10   4   4        0.03       -0.46      1.44 o 
  -9   4   4      115.77      114.61      5.15 o 
  -8   4   4        6.62        3.81      1.33 o 
  -7   4   4      487.07      513.11      7.67 o 
  -6   4   4     1954.98     2024.95     19.95 o 
  -5   4   4      407.16      401.28      5.97 o 
  -4   4   4      138.14      133.11      4.38 o 
  -3   4   4       70.74       83.70      1.96 o 
  -2   4   4      201.12      223.60      3.81 o 
  -1   4   4      114.33      101.22      1.85 o 
   0   4   4      119.04      102.75      1.83 o 
   1   4   4     1516.35     1565.29      9.71 o 
   2   4   4      492.41      543.81      7.71 o 
   3   4   4       15.50        8.10      0.76 o 
   4   4   4       18.26       12.54      0.86 o 
   5   4   4       82.03       77.86      2.21 o 
   6   4   4       21.21       14.14      1.32 o 
   7   4   4        2.39        1.06      0.92 o 
   8   4   4       39.67       34.31      2.41 o 
   9   4   4      259.48      272.70      5.51 o 
  10   4   4       44.43       36.97      3.64 o 
  11   4   4        7.22        3.49      2.36 o 
 -10   5   4        1.76        1.60      1.75 o 
  -9   5   4       13.37       11.46      2.02 o 
  -8   5   4       64.46       63.48      3.19 o 
  -7   5   4       94.82       84.32      3.41 o 
  -6   5   4      113.78       90.01      3.33 o 
  -5   5   4      191.48      174.91      4.28 o 
  -4   5   4        8.89        5.10      1.10 o 
  -3   5   4       80.28       75.72      2.12 o 
  -2   5   4      210.72      205.81      3.34 o 
  -1   5   4      203.16      188.57      2.72 o 
   0   5   4     1005.67      979.74     14.72 o 
   1   5   4        5.35        3.09      0.65 o 
   2   5   4       22.08       20.49      1.12 o 
   3   5   4        6.30        8.35      0.86 o 
   4   5   4      396.95      395.96      4.94 o 
   6   5   4        1.75        1.07      1.01 o 
   7   5   4      190.74      191.58      4.70 o 
   8   5   4       27.84       24.59      2.71 o 
   9   5   4       27.38       26.20      3.09 o 
  10   5   4       10.93        7.01      2.41 o 
  -9   6   4       21.91       15.59      2.34 o 
  -8   6   4      100.27      108.85      4.29 o 
  -7   6   4       20.30       21.72      2.24 o 
  -6   6   4       11.51        9.33      1.63 o 
  -5   6   4       56.44       41.98      2.44 o 
  -4   6   4       33.82       30.96      2.14 o 
  -3   6   4      221.92      226.18      4.73 o 
  -2   6   4      727.58      729.63      7.88 o 
  -1   6   4      156.60      137.31      3.08 o 
   0   6   4      334.36      327.81      4.46 o 
   1   6   4       79.54       59.74      1.87 o 
   2   6   4      239.76      259.46      3.68 o 
   3   6   4       82.93       67.72      2.25 o 
   4   6   4      340.56      310.84      5.47 o 
   5   6   4        0.08       -0.85      0.96 o 
   6   6   4      132.38      107.57      3.66 o 
   7   6   4      284.89      307.92      6.78 o 
   8   6   4        0.29        0.03      1.65 o 
   9   6   4      206.58      259.48      7.94 o 
  -8   7   4       15.07       11.87      2.18 o 
  -7   7   4       33.12       28.17      2.68 o 
  -6   7   4      170.90      176.97      5.16 o 
  -5   7   4      236.70      231.17      7.64 o 
  -4   7   4       47.70       35.49      2.47 o 
  -3   7   4        1.65        1.20      1.11 o 
  -2   7   4       70.97       63.12      2.79 o 
  -1   7   4       30.10       23.09      1.76 o 
   0   7   4      577.20      631.87      6.43 o 
   1   7   4      111.21      103.69      2.89 o 
   2   7   4      743.00      845.65     12.48 o 
   3   7   4        2.51       -0.17      1.02 o 
   4   7   4      160.60      149.76      4.18 o 
   5   7   4      246.87      276.54      6.32 o 
   6   7   4       28.50       26.66      2.93 o 
   7   7   4       24.94       19.69      2.85 o 
   8   7   4       99.94      128.97      5.78 o 
  -7   8   4       67.25       79.36      4.05 o 
  -6   8   4        0.03       -0.93      1.56 o 
  -5   8   4       36.33       32.18      2.74 o 
  -4   8   4       15.95       13.10      1.97 o 
  -3   8   4       51.72       50.83      2.89 o 
  -2   8   4      161.21      161.85      4.64 o 
  -1   8   4       23.17       14.85      1.88 o 
   0   8   4       94.22       87.43      3.06 o 
   1   8   4       14.81       11.09      2.02 o 
   2   8   4       14.68       12.92      2.16 o 
   3   8   4        0.04        0.59      1.49 o 
   4   8   4      194.74      202.01      7.67 o 
   5   8   4        0.15       -0.75      1.66 o 
   6   8   4       12.27        9.59      2.42 o 
  -4   9   4        3.06        0.36      1.78 o 
  -3   9   4       32.58       34.08      2.93 o 
  -2   9   4       21.89       21.10      2.85 o 
  -1   9   4        7.68        4.23      1.99 o 
   0   9   4       80.12       91.41      5.10 o 
   1   9   4        9.67        9.36      2.16 o 
   2   9   4       86.17       98.40      6.05 o 
   3   9   4       30.61       31.23      4.29 o 
   4   9   4        3.95        0.31      2.57 o 
 -12   1   5        8.32        7.75      2.46 o 
 -11   1   5       45.21       39.66      3.80 o 
 -10   1   5      167.93      157.55      5.32 o 
  -9   1   5       39.88       47.45      2.17 o 
  -8   1   5       48.58       42.75      1.90 o 
  -7   1   5       20.28       12.61      1.04 o 
  -6   1   5      894.22      932.34     13.80 o 
  -5   1   5       24.70        9.00      0.71 o 
  -4   1   5      225.69      225.48      3.63 o 
  -3   1   5      494.51      551.25      7.70 o 
  -2   1   5      143.13      146.16      2.99 o 
  -1   1   5        3.70        6.99      0.42 o 
   0   1   5        1.54        0.18      0.20 o 
   2   1   5      276.60      261.02      2.81 o 
   3   1   5       23.66       32.64      0.89 o 
   4   1   5       21.26        8.28      0.62 o 
   5   1   5      666.00      646.45      4.62 o 
   6   1   5      469.63      481.45      4.07 o 
   7   1   5      187.11      188.92      4.24 o 
   8   1   5       27.53       25.89      1.65 o 
   9   1   5        0.10       -0.55      0.91 o 
  10   1   5        4.06        3.31      1.35 o 
  11   1   5       40.65       35.44      3.20 o 
  12   1   5       60.10       52.28      3.87 o 
 -12   2   5        0.58       -0.33      2.02 o 
 -11   2   5      227.52      254.01      7.28 o 
 -10   2   5        3.90        2.18      1.43 o 
  -9   2   5       38.94       36.51      2.55 o 
  -8   2   5        2.51        1.09      1.03 o 
  -7   2   5      868.19      869.00     12.27 o 
  -6   2   5     1035.47     1004.00     11.62 o 
  -5   2   5      725.86      814.12      8.70 o 
  -4   2   5      297.91      315.73      5.11 o 
  -3   2   5     1129.09     1264.54     16.89 o 
  -2   2   5      147.29      159.73      3.07 o 
  -1   2   5       30.21       39.44      0.80 o 
   0   2   5       71.67       50.55      0.95 o 
   1   2   5     4000.38     4132.11     26.98 o 
   2   2   5      200.53      207.79      3.03 o 
   3   2   5       18.42       19.54      0.77 o 
   4   2   5      183.58      156.01      2.11 o 
   5   2   5       55.39       39.02      1.21 o 
   6   2   5       32.35       24.10      1.12 o 
   7   2   5        5.32        3.35      0.88 o 
   8   2   5     1092.25     1145.22      8.41 o 
   9   2   5      113.39      105.34      2.90 o 
  10   2   5       12.41        6.60      1.70 o 
  11   2   5        0.94        1.09      2.16 o 
 -11   3   5       75.71       78.77      4.35 o 
 -10   3   5        0.17        0.19      1.41 o 
  -9   3   5        1.93        1.57      1.28 o 
  -8   3   5       90.71       78.54      3.77 o 
  -7   3   5     1007.58     1027.66     10.29 o 
  -6   3   5      569.17      547.01      7.78 o 
  -5   3   5        0.99        1.14      0.74 o 
  -4   3   5       63.93       48.55      1.36 o 
  -3   3   5      556.65      587.17      6.13 o 
  -2   3   5      193.12      170.03      2.50 o 
  -1   3   5     1525.79     1659.58      6.39 o 
   0   3   5        2.69        2.89      0.43 o 
   1   3   5      409.89      403.03      3.65 o 
   2   3   5      119.29      105.92      1.73 o 
   3   3   5        0.71        0.56      0.38 o 
   4   3   5      130.71      113.20      1.91 o 
   5   3   5      866.53      913.29     20.32 o 
   6   3   5       79.58       82.02      2.34 o 
   7   3   5      370.88      367.55      5.06 o 
   8   3   5      104.38       97.67      2.95 o 
   9   3   5       64.12       59.16      2.69 o 
  10   3   5       54.10       47.39      3.13 o 
  11   3   5       26.61       23.93      3.59 o 
 -11   4   5       65.16       74.96      3.96 o 
 -10   4   5        2.50        2.01      1.62 o 
  -9   4   5       27.06       18.98      2.22 o 
  -8   4   5        0.03       -0.29      1.16 o 
  -7   4   5      364.89      365.34      6.54 o 
  -6   4   5     2893.71     3019.25     34.45 o 
  -5   4   5       29.02       20.19      1.70 o 
  -4   4   5      238.21      242.91      6.08 o 
  -3   4   5        1.17        1.22      0.85 o 
  -2   4   5        7.00        6.64      0.72 o 
  -1   4   5       57.56       50.54      1.32 o 
   0   4   5      268.74      260.34      3.67 o 
   1   4   5       19.33       20.34      0.95 o 
   2   4   5        1.46       -0.09      0.41 o 
   3   4   5      520.23      528.65      4.76 o 
   4   4   5      110.85       97.28      2.33 o 
   5   4   5      257.51      274.16      4.76 o 
   6   4   5       50.82       43.32      1.85 o 
   7   4   5        8.60        7.00      1.19 o 
   8   4   5      454.23      483.21      8.45 o 
   9   4   5       46.45       41.46      3.45 o 
  10   4   5      100.85       97.83      4.90 o 
  11   4   5       14.59       10.69      2.78 o 
 -10   5   5      195.48      226.34      6.36 o 
  -9   5   5        1.95        0.88      1.44 o 
  -8   5   5       21.16       17.61      2.10 o 
  -7   5   5       14.36       13.40      1.79 o 
  -6   5   5        0.00        0.31      0.96 o 
  -5   5   5      202.89      208.01      6.43 o 
  -4   5   5      115.75       91.97      3.04 o 
  -3   5   5        0.01        0.06      0.64 o 
  -2   5   5       20.25       18.88      1.30 o 
  -1   5   5      275.99      279.79      3.33 o 
   0   5   5      262.00      224.63      3.51 o 
   1   5   5        0.08        0.92      0.59 o 
   2   5   5        1.08        1.15      0.59 o 
   3   5   5      273.69      261.78      4.82 o 
   4   5   5       93.18       79.47      2.30 o 
   5   5   5      170.40      132.64      3.10 o 
   6   5   5        7.84        3.94      1.00 o 
   7   5   5        1.79        0.03      1.22 o 
   8   5   5       21.43       19.12      2.49 o 
   9   5   5        0.04        0.76      1.56 o 
  10   5   5       25.27       23.34      3.24 o 
  -9   6   5       46.00       50.50      3.48 o 
  -8   6   5       43.86       36.64      2.98 o 
  -7   6   5        2.79        1.61      1.37 o 
  -6   6   5      356.43      323.94      6.66 o 
  -5   6   5       15.58       10.09      1.60 o 
  -4   6   5      501.10      459.30      7.07 o 
  -3   6   5       78.20       75.95      2.86 o 
  -2   6   5      202.34      197.63      3.71 o 
  -1   6   5      716.45      753.97      7.03 o 
   0   6   5     2120.75     2302.35     16.79 o 
   1   6   5       60.10       46.92      1.71 o 
   2   6   5       55.08       44.13      1.65 o 
   3   6   5       35.42       35.49      1.72 o 
   4   6   5        2.99        1.91      0.92 o 
   5   6   5       26.42       10.68      1.55 o 
   6   6   5      208.07      186.94      7.51 o 
   7   6   5        1.02        0.96      1.52 o 
   8   6   5      120.98      138.75      4.89 o 
   9   6   5       18.36       16.41      2.91 o 
  -8   7   5       10.41       12.00      2.30 o 
  -7   7   5       20.00       20.87      2.41 o 
  -6   7   5      108.49       98.45      3.93 o 
  -5   7   5       19.61       15.82      1.96 o 
  -4   7   5        0.09       -0.88      1.12 o 
  -3   7   5        6.06        4.76      1.33 o 
  -2   7   5      198.29      178.05      4.43 o 
  -1   7   5        0.91       -0.18      0.88 o 
   0   7   5      102.60      102.42      2.94 o 
   1   7   5       21.54       15.22      1.51 o 
   2   7   5      109.94       99.81      2.92 o 
   3   7   5      368.13      396.00      8.31 o 
   4   7   5       30.94       17.87      1.90 o 
   5   7   5       37.86       39.19      3.17 o 
   6   7   5       43.58       42.02      3.31 o 
   7   7   5        8.10       10.86      2.46 o 
   8   7   5       72.12       78.60      4.66 o 
  -7   8   5        0.84       -1.16      1.75 o 
  -6   8   5       36.77       41.83      3.30 o 
  -5   8   5        6.98        4.88      1.70 o 
  -4   8   5       10.96        3.51      1.53 o 
  -3   8   5       24.91       18.10      2.12 o 
  -2   8   5       17.59       14.10      1.92 o 
  -1   8   5      120.25      130.62      4.06 o 
   0   8   5        3.18        0.92      1.15 o 
   1   8   5       45.90       38.38      2.82 o 
   2   8   5      112.08      110.87      4.43 o 
   3   8   5       11.80        9.85      3.02 o 
   4   8   5       27.31       22.28      4.07 o 
   5   8   5        2.19        2.02      1.82 o 
   6   8   5       74.06       61.91      4.21 o 
  -4   9   5       33.21       38.63      3.21 o 
  -3   9   5        0.00       -0.88      1.49 o 
  -2   9   5        3.48        2.63      1.64 o 
  -1   9   5       19.24       20.32      2.72 o 
   0   9   5        1.32        1.47      1.97 o 
   1   9   5      153.71      181.27      7.76 o 
   2   9   5        5.76        4.83      2.48 o 
   3   9   5       13.41       14.64      3.31 o 
   4   9   5        0.08        1.68      2.41 o 
 -12   0   6       21.48       18.68      5.56 o 
 -11   0   6       71.65       56.75      7.39 o 
 -10   0   6      692.09      700.70     13.04 o 
  -9   0   6      159.03      123.91      5.18 o 
  -8   0   6      933.77      811.21     17.73 o 
  -7   0   6       25.67       26.92      1.81 o 
  -6   0   6      227.15      248.35      6.41 o 
  -5   0   6       95.63      100.73      2.69 o 
  -4   0   6     2484.30     2437.36     42.83 o 
  -3   0   6    22529.31    22799.62    191.95 o 
  -2   0   6     1081.40     1072.32      6.54 o 
  -1   0   6      496.56      423.79      4.83 o 
   0   0   6     5915.01     6261.75    136.75 o 
   2   0   6     2799.90     2806.34     25.38 o 
   3   0   6      187.07      138.38      2.50 o 
   4   0   6      941.48      968.47      7.38 o 
   5   0   6       84.92       85.28      2.60 o 
   6   0   6       97.84       98.74      2.94 o 
   7   0   6      842.64      875.60     10.58 o 
   8   0   6      182.76      174.20      4.48 o 
   9   0   6        4.11        2.73      1.62 o 
  10   0   6        5.53        4.71      2.05 o 
  11   0   6      119.29      121.71      5.98 o 
  12   0   6        0.85        1.35      3.34 o 
 -12   1   6       23.88       21.31      3.75 o 
 -11   1   6       10.81        6.33      2.04 o 
 -10   1   6        9.15        2.74      1.60 o 
  -9   1   6      163.56      149.95      3.58 o 
  -8   1   6       23.00       18.23      1.50 o 
  -7   1   6      147.58      122.11      3.47 o 
  -6   1   6      766.52      804.34     11.90 o 
  -5   1   6       29.37       21.96      0.95 o 
  -4   1   6       81.34       86.27      1.95 o 
  -3   1   6     2494.64     2701.71     22.04 o 
  -2   1   6       42.98       28.77      0.75 o 
  -1   1   6       56.19       69.77      1.07 o 
   0   1   6     6673.55     6437.73     29.29 o 
   1   1   6     7567.64     7347.27     54.31 o 
   2   1   6      111.32       80.48      1.20 o 
   3   1   6      166.10      144.02      3.33 o 
   4   1   6      447.34      447.71      6.04 o 
   5   1   6       32.98       31.46      1.14 o 
   6   1   6        5.26        3.27      0.65 o 
   7   1   6       69.57       60.77      1.81 o 
   8   1   6       50.16       40.58      1.91 o 
   9   1   6        2.13        0.43      0.96 o 
  10   1   6       13.57       12.06      1.77 o 
  11   1   6       87.01       76.38      4.00 o 
  12   1   6        7.95        5.92      2.71 o 
 -12   2   6        0.02       -0.61      1.99 o 
 -11   2   6       36.85       34.79      3.44 o 
 -10   2   6        8.37        6.06      1.65 o 
  -9   2   6       36.94       37.83      2.53 o 
  -8   2   6      591.08      548.68      7.64 o 
  -7   2   6      562.19      523.80      5.71 o 
  -6   2   6        0.46       -0.19      0.59 o 
  -5   2   6      131.85      100.82      1.75 o 
  -4   2   6      346.29      361.84      4.67 o 
  -3   2   6      618.25      612.79      9.67 o 
  -2   2   6       16.11       12.40      0.73 o 
  -1   2   6        3.52        2.12      0.62 o 
   0   2   6        7.86       10.31      0.58 o 
   1   2   6      258.24      256.77      3.91 o 
   2   2   6      156.74      163.46      1.86 o 
   3   2   6      641.22      660.53      4.11 o 
   4   2   6      497.73      525.22     10.55 o 
   5   2   6      113.39       96.01      1.86 o 
   6   2   6       73.94       63.12      1.67 o 
   7   2   6      407.12      398.99      6.48 o 
   8   2   6      913.18     1008.38     13.48 o 
   9   2   6      131.74      136.33      3.61 o 
  10   2   6        3.77        3.13      1.48 o 
  11   2   6       59.58       64.23      3.88 o 
 -11   3   6      195.61      231.80      7.23 o 
 -10   3   6       85.28       90.02      3.87 o 
  -9   3   6       56.12       56.39      2.94 o 
  -8   3   6        0.31       -0.22      1.03 o 
  -7   3   6        0.47       -0.62      0.91 o 
  -6   3   6      974.19      993.09     13.16 o 
  -5   3   6      336.46      337.92      5.28 o 
  -4   3   6      151.18      141.77      2.42 o 
  -3   3   6      598.73      717.58     12.39 o 
  -2   3   6      797.57      876.95      8.54 o 
  -1   3   6      563.67      573.75      6.23 o 
   0   3   6      117.70      102.27      1.61 o 
   1   3   6      149.06      158.73      2.04 o 
   2   3   6       95.43      107.98      1.75 o 
   3   3   6       50.54       55.25      1.36 o 
   4   3   6      293.98      309.25      5.53 o 
   5   3   6       83.35       62.73      1.58 o 
   6   3   6      163.01      147.13      4.20 o 
   7   3   6      274.82      285.77      4.56 o 
   8   3   6     1318.32     1444.07     10.71 o 
   9   3   6       23.80       19.41      2.08 o 
  10   3   6        1.22       -0.22      1.60 o 
  11   3   6        0.01       -1.18      1.99 o 
 -11   4   6       19.77       12.96      2.27 o 
 -10   4   6      173.91      191.70      5.65 o 
  -9   4   6      128.07      125.93      4.38 o 
  -8   4   6      192.57      184.31      5.00 o 
  -7   4   6      380.88      381.25      6.68 o 
  -6   4   6     1197.70     1193.78     14.86 o 
  -5   4   6      562.80      550.73     11.91 o 
  -4   4   6        7.15        8.01      1.16 o 
  -3   4   6      226.13      201.40      3.14 o 
  -2   4   6       18.42       11.35      0.93 o 
  -1   4   6      142.51      114.32      1.90 o 
   0   4   6        6.51        2.50      0.52 o 
   1   4   6      302.20      275.65      3.52 o 
   2   4   6        8.76        7.84      0.71 o 
   3   4   6      448.98      488.26     10.14 o 
   4   4   6      168.88      154.79      4.06 o 
   5   4   6      269.43      266.28      4.05 o 
   6   4   6      162.17      144.93      3.25 o 
   7   4   6      113.90      105.56      2.93 o 
   8   4   6        2.40        1.37      1.21 o 
   9   4   6      470.83      484.20      9.37 o 
  10   4   6       44.58       46.18      3.69 o 
  11   4   6        2.07       -0.08      2.16 o 
 -10   5   6       60.58       58.80      3.72 o 
  -9   5   6       20.71       13.79      2.11 o 
  -8   5   6        0.62       -0.21      1.23 o 
  -7   5   6        0.34       -0.56      1.09 o 
  -6   5   6       33.24       30.14      2.21 o 
  -5   5   6       12.13        7.24      1.37 o 
  -4   5   6      770.58      742.43     10.13 o 
  -3   5   6       82.34       73.87      2.18 o 
  -2   5   6       15.38        5.82      0.90 o 
  -1   5   6      224.73      204.72      2.86 o 
   0   5   6      598.43      603.54      5.58 o 
   1   5   6       59.53       47.51      1.51 o 
   2   5   6      223.51      217.32      3.09 o 
   3   5   6        0.09       -0.45      0.57 o 
   4   5   6       62.21       75.58      2.29 o 
   5   5   6      146.55      134.14      3.13 o 
   6   5   6        0.77        0.87      1.00 o 
   7   5   6       56.64       60.40      3.38 o 
   8   5   6        4.32        2.92      1.70 o 
   9   5   6      209.86      220.41      6.89 o 
  10   5   6        0.04       -0.17      2.02 o 
  -9   6   6        5.36        2.26      1.69 o 
  -8   6   6        7.11        4.34      1.61 o 
  -7   6   6        5.12        0.98      1.30 o 
  -6   6   6       16.75        7.52      1.53 o 
  -5   6   6       21.17       16.10      1.84 o 
  -4   6   6      105.14       88.97      3.28 o 
  -3   6   6       38.32       32.93      2.12 o 
  -2   6   6      239.81      232.38      4.03 o 
  -1   6   6      105.60      103.93      3.04 o 
   0   6   6      159.75      157.10      3.29 o 
   1   6   6      173.98      170.02      3.01 o 
   2   6   6       21.67       13.50      1.14 o 
   3   6   6        3.58        3.68      0.92 o 
   4   6   6      316.48      298.36      5.23 o 
   5   6   6      122.36       98.90      4.03 o 
   6   6   6        2.35        1.39      1.43 o 
   7   6   6      115.46      118.09      4.84 o 
   8   6   6       15.52       13.28      2.49 o 
   9   6   6        3.47       -0.83      1.95 o 
  -8   7   6       38.35       33.89      3.11 o 
  -7   7   6        4.95        1.55      1.57 o 
  -6   7   6        0.10       -0.19      1.36 o 
  -5   7   6       15.86       15.09      2.02 o 
  -4   7   6      289.63      260.54      5.73 o 
  -3   7   6       97.11       71.71      3.04 o 
  -2   7   6        1.59        1.04      1.02 o 
  -1   7   6       78.82       75.37      2.58 o 
   0   7   6       28.33       20.13      1.65 o 
   1   7   6       25.13       18.36      1.65 o 
   2   7   6     1274.39     1476.45     12.16 o 
   3   7   6      153.72      146.00      3.94 o 
   4   7   6        0.08        0.07      1.29 o 
   5   7   6        6.38        3.91      1.61 o 
   6   7   6       71.39       64.83      4.23 o 
   7   7   6       12.12       10.32      2.28 o 
   8   7   6       10.46        4.96      2.32 o 
  -7   8   6       70.69       83.42      4.17 o 
  -6   8   6        4.11        1.10      1.71 o 
  -5   8   6       17.99       19.68      2.39 o 
  -4   8   6       21.52       15.26      2.03 o 
  -3   8   6        2.36       -0.67      1.29 o 
  -2   8   6      110.98      104.27      3.80 o 
  -1   8   6        0.28       -0.31      1.20 o 
   0   8   6        8.03        2.69      1.26 o 
   1   8   6       23.46       20.04      2.38 o 
   2   8   6       69.91       58.00      4.19 o 
   3   8   6      225.36      263.36      8.94 o 
   4   8   6       30.16       23.35      3.42 o 
   5   8   6        4.99        1.64      1.90 o 
   6   8   6        8.49        4.51      2.19 o 
  -4   9   6       63.15       78.67      3.91 o 
  -3   9   6       23.59       26.02      2.67 o 
  -2   9   6        0.34       -0.58      1.50 o 
  -1   9   6       98.47      110.56      4.79 o 
   0   9   6       58.19       50.95      6.04 o 
   1   9   6       29.61       24.65      3.87 o 
   2   9   6       20.27       10.58      3.23 o 
   3   9   6        0.86       -0.31      2.35 o 
   4   9   6       45.84       52.42      6.00 o 
 -12   1   7      125.83      141.14      7.70 o 
 -11   1   7      102.23      108.40      4.81 o 
 -10   1   7       68.87       64.56      3.63 o 
  -9   1   7       26.23       19.68      1.98 o 
  -8   1   7      188.96      136.75      3.24 o 
  -7   1   7      120.58      120.47      2.31 o 
  -6   1   7        5.58        4.36      0.69 o 
  -5   1   7      215.18      219.87      2.79 o 
  -4   1   7        0.11       -0.07      0.36 o 
  -3   1   7      880.46      918.75      6.62 o 
  -2   1   7      703.82      727.90      6.55 o 
  -1   1   7     1362.30     1357.71      8.68 o 
   0   1   7     2169.26     2220.10     18.32 o 
   1   1   7      715.60      701.65      5.17 o 
   2   1   7      311.13      320.65      4.01 o 
   3   1   7     1080.89      992.03      4.92 o 
   4   1   7      512.02      445.29      5.02 o 
   5   1   7       41.64       29.29      1.13 o 
   6   1   7       98.66       87.27      1.98 o 
   7   1   7      253.28      235.27      3.42 o 
   8   1   7      257.56      263.46      4.41 o 
   9   1   7       41.41       35.72      2.05 o 
  10   1   7       25.89       21.02      2.44 o 
  11   1   7      119.82      116.34      4.84 o 
 -12   2   7       18.54       14.64      2.84 o 
 -11   2   7       16.58       14.16      2.53 o 
 -10   2   7       35.38       29.19      2.55 o 
  -9   2   7       19.92       17.27      1.91 o 
  -8   2   7       31.93       22.70      2.01 o 
  -7   2   7     1177.52     1233.32     11.62 o 
  -6   2   7       16.49       11.14      1.13 o 
  -5   2   7       81.91       62.95      2.09 o 
  -4   2   7      437.19      503.46      8.85 o 
  -3   2   7       24.30       24.09      1.03 o 
  -2   2   7       73.28       83.03      2.01 o 
  -1   2   7     1906.04     1929.81     22.03 o 
   0   2   7       18.48        9.88      0.53 o 
   1   2   7      420.12      424.95      6.93 o 
   2   2   7      168.01      192.25      2.01 o 
   3   2   7      156.13      163.79      2.22 o 
   4   2   7     1745.07     1942.88     21.51 o 
   5   2   7      234.28      220.94      2.85 o 
   6   2   7        0.48        0.18      0.54 o 
   7   2   7       38.80       32.61      1.72 o 
   8   2   7      106.74      100.46      3.00 o 
   9   2   7       80.36       72.49      3.09 o 
  10   2   7       12.44       11.63      1.81 o 
  11   2   7       52.95       52.30      3.57 o 
 -11   3   7       11.34        9.26      2.40 o 
 -10   3   7      398.52      462.05      8.28 o 
  -9   3   7        2.59        2.64      1.37 o 
  -8   3   7       69.11       56.77      2.79 o 
  -7   3   7       38.99       33.38      2.36 o 
  -6   3   7      200.81      178.44      4.24 o 
  -5   3   7      240.62      223.89      5.76 o 
  -4   3   7        0.13        0.95      0.53 o 
  -3   3   7     2255.62     2474.49     49.18 o 
  -2   3   7       65.37       64.63      1.66 o 
  -1   3   7      137.87      149.65      1.89 o 
   0   3   7     1434.87     1569.53     11.77 o 
   1   3   7      678.77      684.43      4.27 o 
   2   3   7      471.89      465.94      3.62 o 
   3   3   7       10.27        9.01      0.72 o 
   4   3   7        2.13        2.69      0.56 o 
   5   3   7      782.78      816.16      6.37 o 
   6   3   7        2.00        0.85      0.72 o 
   7   3   7       43.37       39.15      1.84 o 
   8   3   7      167.59      166.31      4.41 o 
   9   3   7      260.31      274.32      5.90 o 
  10   3   7        4.09        2.73      1.88 o 
  11   3   7        4.23        0.89      2.33 o 
 -11   4   7        2.15        0.43      1.78 o 
 -10   4   7       31.12       28.40      2.78 o 
  -9   4   7       27.62       18.86      2.18 o 
  -8   4   7       93.26       89.19      3.58 o 
  -7   4   7      209.65      194.36      4.85 o 
  -6   4   7       33.15       33.59      2.33 o 
  -5   4   7      446.35      413.25      7.11 o 
  -4   4   7      184.22      162.00      3.73 o 
  -3   4   7      418.37      432.38      4.66 o 
  -2   4   7      136.28      148.39      2.71 o 
  -1   4   7      893.14      929.25      7.39 o 
   0   4   7      146.15      141.04      2.18 o 
   1   4   7     1078.80     1102.95      9.41 o 
   2   4   7      433.04      414.44      7.66 o 
   3   4   7        5.70        3.82      0.66 o 
   4   4   7      496.97      595.70      9.67 o 
   5   4   7       94.50       87.13      2.37 o 
   6   4   7       14.17       10.77      1.22 o 
   7   4   7       70.30       67.51      2.83 o 
   8   4   7       10.42        6.23      1.48 o 
   9   4   7      613.70      699.95     11.38 o 
  10   4   7       20.39       16.97      2.62 o 
 -10   5   7        6.92        8.48      2.12 o 
  -9   5   7        1.27        0.21      1.50 o 
  -8   5   7       15.92       14.12      2.03 o 
  -7   5   7      114.63      105.50      3.86 o 
  -6   5   7        8.21        8.16      1.52 o 
  -5   5   7      182.87      211.84      4.85 o 
  -4   5   7       19.48       18.98      1.71 o 
  -3   5   7        5.71        4.38      0.86 o 
  -2   5   7      134.94      120.28      2.69 o 
  -1   5   7        9.81        5.88      0.87 o 
   0   5   7      980.66      950.67     10.81 o 
   1   5   7      276.14      256.72      3.33 o 
   2   5   7      192.28      191.14      2.91 o 
   3   5   7      176.89      166.01      2.78 o 
   4   5   7       60.45       48.84      1.89 o 
   5   5   7      190.14      177.65      4.52 o 
   6   5   7      153.03      153.12      4.12 o 
   7   5   7       18.85       11.76      2.00 o 
   8   5   7       85.81       81.82      4.11 o 
   9   5   7      217.03      250.01     11.88 o 
  10   5   7        7.40        4.02      2.22 o 
  -9   6   7        0.01       -0.55      1.56 o 
  -8   6   7       17.49       18.01      2.32 o 
  -7   6   7       85.13       80.31      3.61 o 
  -6   6   7        2.03        1.34      1.23 o 
  -5   6   7       33.06       22.35      2.10 o 
  -4   6   7        2.02        2.43      1.11 o 
  -3   6   7      811.01      783.08      9.55 o 
  -2   6   7      166.51      160.46      3.69 o 
  -1   6   7       64.57       64.06      2.22 o 
   0   6   7      116.73      105.53      2.74 o 
   1   6   7        9.18        5.64      0.91 o 
   2   6   7      337.51      318.07      4.12 o 
   3   6   7       14.51       10.56      1.22 o 
   4   6   7      244.26      215.76      4.72 o 
   5   6   7       64.36       53.78      2.61 o 
   6   6   7      148.58      148.63      5.18 o 
   7   6   7       59.07       54.53      3.47 o 
   8   6   7      189.11      214.96      6.75 o 
   9   6   7       17.41       18.86      2.98 o 
  -8   7   7       33.49       32.66      3.13 o 
  -7   7   7       64.67       72.69      3.70 o 
  -6   7   7       86.18       88.59      3.83 o 
  -5   7   7        1.91        1.25      1.27 o 
  -4   7   7        2.15        1.74      1.24 o 
  -3   7   7       15.72       12.04      1.69 o 
  -2   7   7       41.49       29.66      2.15 o 
  -1   7   7      116.01      105.45      3.03 o 
   0   7   7       53.26       46.11      2.11 o 
   1   7   7       40.63       35.25      1.98 o 
   2   7   7      239.12      248.41      4.98 o 
   3   7   7      146.06      140.82      4.01 o 
   4   7   7       27.63       22.08      3.12 o 
   5   7   7        4.53        2.67      1.65 o 
   6   7   7        0.00        0.36      1.53 o 
   7   7   7       23.53       27.53      3.10 o 
   8   7   7       47.89       49.68      3.61 o 
  -6   8   7       57.56       70.32      3.75 o 
  -5   8   7       45.79       49.98      3.22 o 
  -4   8   7        6.66        5.49      1.60 o 
  -3   8   7       40.59       36.55      2.70 o 
  -2   8   7      172.40      164.94      4.69 o 
  -1   8   7      206.42      225.85      5.33 o 
   0   8   7        1.71        0.89      1.17 o 
   1   8   7       23.51       18.91      2.74 o 
   2   8   7      187.80      214.64      7.61 o 
   3   8   7       37.28       35.85      4.03 o 
   4   8   7       41.15       44.21      5.17 o 
   5   8   7       27.72       24.12      2.95 o 
   6   8   7       43.13       48.07      3.61 o 
  -4   9   7        7.31        6.54      2.06 o 
  -3   9   7        0.89       -0.17      1.64 o 
  -2   9   7        4.94        4.51      1.80 o 
  -1   9   7       10.80       14.36      2.58 o 
   0   9   7       71.47       75.66      7.07 o 
   1   9   7        6.46        4.46      2.42 o 
   2   9   7        0.65        0.15      2.37 o 
   3   9   7       13.96       16.56      3.42 o 
 -12   0   8      309.05      396.29     17.64 o 
 -11   0   8       49.54       52.06      7.15 o 
 -10   0   8      139.97      112.97      6.64 o 
  -9   0   8        0.41        0.08      1.51 o 
  -8   0   8        8.27        4.93      1.27 o 
  -7   0   8        6.02        6.37      1.22 o 
  -6   0   8       29.20       16.09      1.53 o 
  -5   0   8      126.36      142.76     27.34 o 
  -4   0   8      500.13      525.55     13.74 o 
  -3   0   8      305.37      394.32      6.29 o 
  -2   0   8      717.09      675.50     13.69 o 
  -1   0   8     1843.80     1864.19     31.25 o 
   0   0   8      159.17      187.11      3.82 o 
   1   0   8     1194.48     1167.30     34.11 o 
   2   0   8     3563.15     3723.28     36.09 o 
   3   0   8      462.67      496.77      4.90 o 
   4   0   8       88.61       75.90      2.21 o 
   5   0   8     2388.37     2552.31     14.19 o 
   6   0   8     1004.88     1073.70      9.62 o 
   7   0   8      139.87      132.35      3.76 o 
   8   0   8        6.55        3.67      1.27 o 
   9   0   8      432.46      449.65     11.33 o 
  10   0   8        3.64        0.87      2.70 o 
  11   0   8       64.15       57.30      6.36 o 
 -12   1   8       13.45       11.79      2.78 o 
 -11   1   8       76.90       71.82      4.10 o 
 -10   1   8        6.17        3.33      1.59 o 
  -9   1   8      206.70      185.50      4.70 o 
  -8   1   8       12.40        8.34      1.16 o 
  -7   1   8      185.37      180.69      3.55 o 
  -6   1   8      114.06      108.94      2.21 o 
  -5   1   8       59.86       49.42      1.40 o 
  -4   1   8     1155.18     1287.25     13.60 o 
  -3   1   8      151.48      151.33      2.68 o 
  -2   1   8     1289.15     1358.05      5.66 o 
  -1   1   8      179.47      190.27      2.29 o 
   0   1   8      408.57      428.22      2.83 o 
   1   1   8     3314.62     3375.49     35.25 o 
   2   1   8     1929.71     1911.10     10.78 o 
   3   1   8      687.37      665.92      6.95 o 
   4   1   8       16.65       10.29      0.75 o 
   5   1   8      393.40      383.63      3.93 o 
   6   1   8        9.02        5.24      0.77 o 
   7   1   8      185.88      175.54      3.00 o 
   8   1   8      126.11      120.51      3.08 o 
   9   1   8        0.07       -0.42      1.06 o 
  10   1   8       99.54       99.00      4.26 o 
  11   1   8        2.50        1.48      2.16 o 
 -12   2   8       85.03       91.70      4.94 o 
 -11   2   8       49.62       53.02      3.94 o 
 -10   2   8        5.75        4.26      1.61 o 
  -9   2   8       60.82       67.77      3.10 o 
  -8   2   8      517.18      500.29      7.50 o 
  -7   2   8     1170.16     1182.67     11.70 o 
  -6   2   8      116.00      102.17      2.70 o 
  -5   2   8      293.70      290.65      4.75 o 
  -4   2   8     1072.09     1142.14     15.34 o 
  -3   2   8      261.38      237.19      5.30 o 
  -2   2   8      245.35      258.25      2.37 o 
  -1   2   8      712.40      699.47      7.05 o 
   0   2   8      191.81      170.87      3.18 o 
   1   2   8     1094.67     1019.98      5.97 o 
   2   2   8      233.94      252.18      4.74 o 
   3   2   8     1492.15     1674.03     25.77 o 
   4   2   8      589.07      630.32      6.78 o 
   5   2   8        1.12        0.53      0.53 o 
   6   2   8       14.80       12.34      1.02 o 
   7   2   8      442.98      457.13      6.46 o 
   8   2   8      650.30      690.52      8.49 o 
   9   2   8        0.40        0.68      1.20 o 
  10   2   8        2.97        1.58      1.47 o 
  11   2   8       54.67       55.91      3.79 o 
 -11   3   8      195.88      215.17      7.00 o 
 -10   3   8        0.49       -0.88      1.46 o 
  -9   3   8        0.65       -0.80      1.24 o 
  -8   3   8        1.15        0.16      1.09 o 
  -7   3   8      719.41      729.79      8.86 o 
  -6   3   8      617.20      657.49     10.62 o 
  -5   3   8      890.54      851.22     13.74 o 
  -4   3   8       72.26       69.04      1.98 o 
  -3   3   8      261.24      244.34      5.08 o 
  -2   3   8      206.07      170.25      2.71 o 
  -1   3   8        1.39        0.96      0.37 o 
   0   3   8        3.21        1.97      0.44 o 
   1   3   8      117.90      120.70      1.81 o 
   2   3   8        2.30        1.10      0.44 o 
   3   3   8        4.75        3.41      0.55 o 
   4   3   8      151.01      162.66      2.42 o 
   5   3   8       72.91       68.41      1.71 o 
   6   3   8        1.43        0.49      0.72 o 
   7   3   8       50.15       37.15      2.16 o 
   8   3   8       32.90       33.96      2.45 o 
   9   3   8       36.27       33.55      2.62 o 
  10   3   8        6.79        5.19      1.70 o 
  11   3   8        3.58        3.97      2.72 o 
 -11   4   8      102.18      118.15      4.81 o 
 -10   4   8        5.42        4.30      1.72 o 
  -9   4   8      323.01      390.18      7.60 o 
  -8   4   8        1.17       -0.03      1.15 o 
  -7   4   8      125.45      119.43      3.89 o 
  -6   4   8      246.88      240.69      5.17 o 
  -5   4   8      129.04      122.31      3.53 o 
  -4   4   8       41.10       41.04      1.60 o 
  -3   4   8       39.29       39.35      1.55 o 
  -2   4   8      294.10      299.87      3.88 o 
  -1   4   8      119.42      128.26      2.03 o 
   0   4   8      973.68     1010.71     10.58 o 
   1   4   8      616.55      595.62      5.06 o 
   2   4   8      199.60      175.65      2.55 o 
   3   4   8      559.00      579.82      5.27 o 
   4   4   8       94.62       83.87      1.92 o 
   5   4   8      234.53      239.92      4.65 o 
   6   4   8        0.30       -0.42      0.91 o 
   7   4   8        2.11        0.02      1.05 o 
   8   4   8        3.59        2.73      1.31 o 
   9   4   8       10.57        6.00      1.99 o 
  10   4   8       51.04       49.64      3.83 o 
 -10   5   8        0.47       -0.26      1.76 o 
  -9   5   8       30.43       27.80      2.71 o 
  -8   5   8       30.59       28.85      2.58 o 
  -7   5   8      217.64      217.32      5.49 o 
  -6   5   8       50.97       42.08      2.47 o 
  -5   5   8      761.80      723.79      8.89 o 
  -4   5   8      584.35      555.69      7.36 o 
  -3   5   8      148.46      137.01      2.94 o 
  -2   5   8      430.93      456.55      5.26 o 
  -1   5   8      426.67      418.62      4.89 o 
   0   5   8     1874.88     1933.40     29.02 o 
   1   5   8      248.40      234.42      3.22 o 
   2   5   8       94.37       95.54      2.13 o 
   3   5   8       48.10       34.14      1.52 o 
   4   5   8      247.43      257.97      4.87 o 
   5   5   8        1.02        0.41      0.92 o 
   6   5   8       41.13       32.73      2.29 o 
   7   5   8       13.14        9.85      1.74 o 
   8   5   8       14.02        7.05      2.00 o 
   9   5   8       14.40       11.98      2.38 o 
  10   5   8      250.24      295.43      8.33 o 
  -9   6   8       37.22       41.40      3.35 o 
  -8   6   8        8.46        5.54      1.76 o 
  -7   6   8       13.57        6.80      1.67 o 
  -6   6   8        3.56        1.44      1.21 o 
  -5   6   8      112.59       86.59      3.41 o 
  -4   6   8       16.85       14.80      1.72 o 
  -3   6   8       21.84       18.11      1.76 o 
  -2   6   8        3.12        1.32      0.85 o 
  -1   6   8      308.92      321.72      4.70 o 
   0   6   8      383.95      383.04      6.02 o 
   1   6   8      217.26      206.77      3.72 o 
   2   6   8        6.08        3.12      0.82 o 
   3   6   8       19.87       14.58      1.64 o 
   4   6   8       10.95        8.44      1.42 o 
   5   6   8       11.71        6.45      1.41 o 
   6   6   8        8.84        4.67      1.69 o 
   7   6   8        5.82        5.29      1.82 o 
   8   6   8        1.25       -0.92      1.77 o 
   9   6   8        8.74        7.27      2.40 o 
  -8   7   8       18.76       19.53      2.60 o 
  -7   7   8       35.00       44.88      3.29 o 
  -6   7   8       51.69       48.92      3.44 o 
  -5   7   8       12.58        4.42      1.53 o 
  -4   7   8        9.99        6.64      1.55 o 
  -3   7   8       25.76       23.55      2.16 o 
  -2   7   8        5.76        3.14      1.26 o 
  -1   7   8       33.35       25.45      1.78 o 
   0   7   8      339.02      353.19      5.51 o 
   1   7   8        0.02       -0.61      1.08 o 
   2   7   8       28.42       28.40      2.56 o 
   3   7   8      175.74      170.87      4.46 o 
   4   7   8        6.94        6.31      1.67 o 
   5   7   8       31.22       26.02      2.72 o 
   6   7   8        2.81        0.64      1.62 o 
   7   7   8       24.34       18.76      2.75 o 
  -6   8   8       55.51       59.89      3.60 o 
  -5   8   8        2.89        2.17      1.63 o 
  -4   8   8        7.48        4.35      1.57 o 
  -3   8   8        0.26        0.25      1.30 o 
  -2   8   8        3.29        1.52      1.36 o 
  -1   8   8        8.02        7.11      1.62 o 
   0   8   8      117.88      130.49      4.30 o 
   1   8   8       17.96       17.36      2.37 o 
   2   8   8        1.56        2.72      2.01 o 
   3   8   8      551.10      650.99     13.49 o 
   4   8   8       47.87       51.67      4.45 o 
   5   8   8       46.33       39.23      4.27 o 
   6   8   8       17.37       15.13      2.82 o 
  -3   9   8       40.23       31.34      2.96 o 
  -2   9   8       50.40       59.44      4.17 o 
  -1   9   8        5.02        6.83      2.26 o 
   0   9   8        0.52       -1.35      2.54 o 
   1   9   8        0.22       -0.94      2.17 o 
   2   9   8        5.19        3.80      2.78 o 
   3   9   8        5.57        2.32      2.65 o 
 -12   1   9        4.26        3.47      2.67 o 
 -11   1   9        1.16       -0.01      1.66 o 
 -10   1   9        5.44        3.01      1.62 o 
  -9   1   9      401.52      386.79      6.73 o 
  -8   1   9       31.02       41.23      2.27 o 
  -7   1   9       65.66       51.80      1.69 o 
  -6   1   9      188.36      168.62      2.76 o 
  -5   1   9      168.17      163.68      2.50 o 
  -4   1   9      658.36      696.57      5.28 o 
  -3   1   9      173.10      137.52      1.99 o 
  -2   1   9      112.50      117.84      1.74 o 
  -1   1   9     3677.90     3680.69     23.86 o 
   1   1   9     3925.82     3987.40     27.95 o 
   2   1   9     2037.36     2069.09     18.65 o 
   3   1   9      127.92      133.83      2.25 o 
   4   1   9      129.61      140.22      2.12 o 
   5   1   9       27.50       19.06      1.01 o 
   6   1   9      350.11      329.70      3.61 o 
   7   1   9      255.94      249.87      3.60 o 
   8   1   9       38.12       30.82      2.08 o 
   9   1   9        5.62        2.79      1.31 o 
  10   1   9       82.99       73.70      4.77 o 
  11   1   9       25.75       15.95      3.24 o 
 -11   2   9        0.04       -0.36      1.73 o 
 -10   2   9       91.39       91.46      3.76 o 
  -9   2   9      120.08      112.87      3.92 o 
  -8   2   9        0.80       -0.70      0.98 o 
  -7   2   9        5.25        7.63      1.38 o 
  -6   2   9      788.25      735.95      7.98 o 
  -5   2   9      293.41      283.87      6.45 o 
  -4   2   9        0.26        0.54      0.41 o 
  -3   2   9      550.54      533.25      4.47 o 
  -2   2   9     2565.43     2718.60     11.29 o 
  -1   2   9       17.56       11.95      0.74 o 
   0   2   9      466.31      476.89      4.32 o 
   1   2   9      379.75      323.19      3.39 o 
   2   2   9       58.44       66.10      2.63 o 
   3   2   9        0.49        4.26      2.37 o 
   4   2   9       38.34       30.07      1.09 o 
   5   2   9        0.27       -0.02      0.53 o 
   6   2   9      341.80      340.20      4.41 o 
   7   2   9      230.94      238.46      4.81 o 
   8   2   9       93.46       90.88      3.25 o 
   9   2   9       86.78       89.60      3.46 o 
  10   2   9       41.83       36.93      2.86 o 
  11   2   9       23.51       15.29      3.48 o 
 -11   3   9       10.23        4.81      2.13 o 
 -10   3   9       11.99        6.62      1.84 o 
  -9   3   9       19.04       17.68      2.17 o 
  -8   3   9        7.12        4.55      1.33 o 
  -7   3   9        6.92        4.90      1.28 o 
  -6   3   9      907.52      926.05     11.96 o 
  -5   3   9      231.28      217.14      3.44 o 
  -4   3   9      478.25      479.72     10.89 o 
  -3   3   9     1353.97     1444.08     24.19 o 
  -2   3   9      526.33      553.80      5.90 o 
  -1   3   9      150.36      123.12      1.88 o 
   0   3   9       25.06       22.56      0.85 o 
   1   3   9      215.59      192.97      2.27 o 
   2   3   9      377.52      365.42      4.90 o 
   3   3   9      113.71      117.54      2.66 o 
   4   3   9      412.30      387.38      4.64 o 
   5   3   9       82.21       72.95      1.82 o 
   6   3   9       32.76       19.51      1.69 o 
   7   3   9      265.29      270.06      5.38 o 
   8   3   9      273.37      291.36      5.82 o 
   9   3   9        0.34       -0.17      1.22 o 
  10   3   9        0.36       -1.40      1.34 o 
  11   3   9       55.14       51.62      4.66 o 
 -11   4   9       20.13       18.18      2.71 o 
 -10   4   9        1.94        0.70      1.61 o 
  -9   4   9       69.55       63.07      3.32 o 
  -8   4   9       89.94       88.47      3.61 o 
  -7   4   9        0.69       -0.59      1.03 o 
  -6   4   9      194.90      186.60      5.02 o 
  -5   4   9       81.07       81.45      2.95 o 
  -4   4   9       22.14       14.18      1.20 o 
  -3   4   9       32.04       28.19      1.40 o 
  -2   4   9        0.06       -0.14      0.55 o 
  -1   4   9      663.27      665.57      6.74 o 
   0   4   9      396.90      409.37      4.03 o 
   1   4   9      240.35      228.91      3.26 o 
   2   4   9        1.58        0.72      0.50 o 
   3   4   9        0.61        0.32      0.54 o 
   4   4   9        0.14       -0.05      0.64 o 
   5   4   9      242.22      237.50      4.65 o 
   6   4   9       23.86       16.68      1.71 o 
   7   4   9        9.37        6.40      1.37 o 
   8   4   9      142.63      146.68      4.39 o 
   9   4   9      144.72      157.63      5.63 o 
  10   4   9      264.05      291.66      7.91 o 
 -10   5   9       31.43       33.24      3.17 o 
  -9   5   9      132.29      155.33      5.16 o 
  -8   5   9       12.64       14.72      2.06 o 
  -7   5   9      138.71      144.88      4.53 o 
  -6   5   9        1.12       -0.43      1.00 o 
  -5   5   9      296.73      306.72      5.87 o 
  -4   5   9        2.54       -0.17      0.86 o 
  -3   5   9        6.49        3.03      0.85 o 
  -2   5   9        3.19        2.33      0.79 o 
  -1   5   9       63.03       43.29      1.72 o 
   0   5   9       28.48       28.03      1.29 o 
   1   5   9      424.18      443.44      6.23 o 
   2   5   9       21.76       17.28      1.14 o 
   3   5   9      157.16      133.98      2.98 o 
   4   5   9      109.49       99.00      3.13 o 
   5   5   9      153.66      137.74      3.83 o 
   6   5   9       29.64       22.98      2.07 o 
   7   5   9        6.56        2.73      1.33 o 
   8   5   9       62.50       63.58      3.80 o 
   9   5   9        5.21        5.34      2.05 o 
  -9   6   9       50.29       60.09      3.66 o 
  -8   6   9       47.48       50.34      3.29 o 
  -7   6   9       40.41       47.96      3.05 o 
  -6   6   9       10.49        4.69      1.46 o 
  -5   6   9       56.24       45.36      2.62 o 
  -4   6   9       42.79       30.92      2.24 o 
  -3   6   9        1.21        0.35      0.94 o 
  -2   6   9       32.61       25.89      1.67 o 
  -1   6   9       23.37       16.24      1.41 o 
   0   6   9      277.13      254.79      4.19 o 
   1   6   9      139.62      128.29      3.00 o 
   2   6   9      100.15       98.95      2.78 o 
   3   6   9      173.67      185.48      4.32 o 
   4   6   9       36.14       23.91      2.05 o 
   5   6   9      106.55      103.04      3.59 o 
   6   6   9       22.54       21.04      2.52 o 
   7   6   9       11.71        7.86      2.02 o 
   8   6   9       21.82       17.30      2.64 o 
  -8   7   9       38.67       30.79      2.99 o 
  -7   7   9        4.41        0.94      1.55 o 
  -6   7   9       19.05       15.69      2.20 o 
  -5   7   9       69.67       60.71      3.15 o 
  -4   7   9        7.43        3.46      1.39 o 
  -3   7   9       11.45        6.83      1.44 o 
  -2   7   9       50.14       47.16      2.53 o 
  -1   7   9       54.58       44.84      2.15 o 
   0   7   9       13.92        8.23      1.53 o 
   1   7   9       47.20       47.30      2.57 o 
   2   7   9        2.80        1.21      1.42 o 
   3   7   9      371.20      418.72      9.76 o 
   4   7   9       33.75       33.40      2.91 o 
   5   7   9       72.70       67.09      3.74 o 
   6   7   9        1.12        0.82      1.62 o 
   7   7   9       35.08       35.84      3.42 o 
  -6   8   9       73.79       79.94      3.99 o 
  -5   8   9       11.87        9.73      2.01 o 
  -4   8   9       12.56        8.60      1.89 o 
  -3   8   9       47.64       43.71      2.92 o 
  -2   8   9       38.93       40.61      2.74 o 
  -1   8   9       24.51       18.43      2.54 o 
   0   8   9        1.40        0.14      1.40 o 
   1   8   9       38.29       41.55      3.36 o 
   2   8   9       75.10       74.78      4.90 o 
   3   8   9       29.65       23.13      3.40 o 
   4   8   9       72.46       80.91      5.19 o 
   5   8   9        9.96       11.77      3.12 o 
  -3   9   9        0.27       -0.04      2.14 o 
  -2   9   9       66.32       77.07      4.55 o 
  -1   9   9      146.80      166.65      6.17 o 
   0   9   9        5.11        4.37      3.42 o 
   1   9   9       31.36       34.02      5.56 o 
   2   9   9       47.64       63.45      5.56 o 
 -12   0  10       35.76       32.19      6.76 o 
 -11   0  10       18.43       18.84      5.25 o 
 -10   0  10       12.41        9.70      3.50 o 
  -9   0  10       35.10       30.00      5.17 o 
  -8   0  10        4.59       11.38      1.68 o 
  -7   0  10       36.57       42.44      2.59 o 
  -6   0  10       98.22       79.98      3.92 o 
  -5   0  10     1082.12     1028.84     15.76 o 
  -4   0  10      779.48      736.68      7.34 o 
  -3   0  10      804.74      725.20     10.31 o 
  -2   0  10     1052.92     1022.06     17.36 o 
  -1   0  10      246.69      245.04      7.03 o 
   0   0  10      264.73      216.70      3.07 o 
   1   0  10        4.48        1.78      0.50 o 
   2   0  10     2700.66     2671.47     48.30 o 
   3   0  10      255.69      269.97      3.73 o 
   4   0  10        3.16        4.04      0.78 o 
   5   0  10       65.56       55.63      2.17 o 
   6   0  10      172.52      156.29      3.78 o 
   7   0  10       47.31       44.75      2.35 o 
   8   0  10       73.30       70.75      3.88 o 
   9   0  10       75.39       70.26      6.28 o 
  10   0  10       20.05       13.11      3.97 o 
  11   0  10        7.27        4.93      3.50 o 
 -12   1  10       40.64       41.17      4.66 o 
 -11   1  10       41.08       48.51      5.01 o 
 -10   1  10      123.73      124.97      4.95 o 
  -9   1  10        0.63        0.17      1.21 o 
  -8   1  10      122.89       84.32      2.83 o 
  -7   1  10       15.22        9.78      1.05 o 
  -6   1  10     1016.62      973.06      9.05 o 
  -5   1  10      736.29      718.57      7.85 o 
  -4   1  10      242.16      208.48      3.64 o 
  -3   1  10      268.66      290.09      3.86 o 
  -2   1  10       36.45       28.94      0.96 o 
  -1   1  10        8.79        5.37      0.71 o 
   0   1  10      530.23      497.99      3.44 o 
   1   1  10       29.52       29.57      3.11 o 
   2   1  10     1816.31     1826.31     10.34 o 
   3   1  10     1360.42     1393.43     11.44 o 
   4   1  10      140.96      136.27      2.10 o 
   5   1  10       30.35       26.23      1.14 o 
   6   1  10      321.03      309.16      3.76 o 
   7   1  10       54.53       52.06      1.99 o 
   8   1  10       13.47       12.69      1.67 o 
   9   1  10      444.06      489.45     11.75 o 
  10   1  10      134.43      136.69      7.51 o 
  11   1  10       10.56        8.88      2.83 o 
 -11   2  10        4.80        1.83      1.97 o 
 -10   2  10       14.59       14.69      2.38 o 
  -9   2  10      133.32      113.48      3.95 o 
  -8   2  10       48.45       50.22      2.62 o 
  -7   2  10     1006.66     1046.62     10.56 o 
  -6   2  10     1560.89     1612.57     26.66 o 
  -5   2  10      312.79      308.46      3.62 o 
  -4   2  10       38.37       38.87      1.21 o 
  -3   2  10        7.63        5.83      0.59 o 
  -2   2  10      104.89      106.82      1.75 o 
  -1   2  10      793.32      843.38      7.33 o 
   0   2  10     1039.79     1052.06      8.42 o 
   1   2  10        1.85        1.71      0.53 o 
   2   2  10     7484.98     7894.86     28.23 o 
   3   2  10     1197.89     1282.64      7.58 o 
   4   2  10      422.16      428.50      4.53 o 
   5   2  10       31.72       27.81      1.42 o 
   6   2  10        0.34       -0.39      0.66 o 
   7   2  10      158.28      147.80      4.69 o 
   8   2  10      110.80      105.51      3.51 o 
   9   2  10       37.82       35.25      2.55 o 
  10   2  10       32.43       26.28      2.96 o 
  11   2  10       79.83       84.83      5.68 o 
 -11   3  10      104.21      120.42      5.53 o 
 -10   3  10       57.03       74.35      3.65 o 
  -9   3  10        1.34        0.83      1.40 o 
  -8   3  10        0.54        1.14      1.19 o 
  -7   3  10       19.07       13.86      1.71 o 
  -6   3  10     1219.59     1250.62     11.26 o 
  -5   3  10      304.08      301.47      6.97 o 
  -4   3  10       15.16        9.29      0.98 o 
  -3   3  10      260.59      262.95      6.02 o 
  -2   3  10       69.73       68.94      1.38 o 
  -1   3  10      206.94      235.41      3.87 o 
   0   3  10        0.95        0.42      0.38 o 
   1   3  10       59.05       48.72      1.18 o 
   2   3  10      116.98      123.28      2.45 o 
   3   3  10      183.36      186.05      2.36 o 
   4   3  10      236.57      227.78      3.56 o 
   5   3  10      378.97      385.84      4.74 o 
   6   3  10        5.39        2.83      1.04 o 
   7   3  10       26.09       23.11      2.00 o 
   8   3  10       99.55       93.54      3.44 o 
   9   3  10       26.59       24.49      2.30 o 
  10   3  10       11.39        6.84      1.85 o 
 -10   4  10       18.98       14.89      2.38 o 
  -9   4  10       37.11       32.30      2.81 o 
  -8   4  10       11.50        6.78      1.59 o 
  -7   4  10       28.27       17.28      1.93 o 
  -6   4  10        9.10        5.79      1.36 o 
  -5   4  10      366.99      370.67      6.14 o 
  -4   4  10      188.38      166.28      3.22 o 
  -3   4  10       94.99       84.87      2.28 o 
  -2   4  10        3.84        1.02      0.62 o 
  -1   4  10      685.96      719.51      8.83 o 
   0   4  10       62.19       46.46      1.35 o 
   1   4  10      401.90      402.05      3.78 o 
   2   4  10       54.62       43.56      1.37 o 
   3   4  10       55.55       49.20      1.80 o 
   4   4  10       64.83       50.35      1.86 o 
   5   4  10       27.31       24.48      1.86 o 
   6   4  10      187.43      172.40      4.31 o 
   7   4  10       15.94       12.76      1.68 o 
   8   4  10       10.73        8.08      1.67 o 
   9   4  10        1.60        0.11      1.37 o 
  10   4  10      293.61      333.15     10.45 o 
 -10   5  10       52.90       56.29      3.82 o 
  -9   5  10        2.18        0.37      1.66 o 
  -8   5  10       34.99       29.82      2.66 o 
  -7   5  10       29.18       24.80      2.41 o 
  -6   5  10       25.75       22.79      2.19 o 
  -5   5  10     2630.80     2737.87     17.60 o 
  -4   5  10        5.15        3.34      1.13 o 
  -3   5  10        2.16        0.56      0.75 o 
  -2   5  10       44.78       38.53      1.72 o 
  -1   5  10       21.96       19.95      1.36 o 
   0   5  10     1304.29     1371.00      8.69 o 
   1   5  10     1780.00     1882.09     12.97 o 
   2   5  10       47.82       34.41      1.66 o 
   3   5  10        0.51        0.12      0.74 o 
   4   5  10       31.79       26.93      1.97 o 
   5   5  10        0.38        0.23      1.02 o 
   6   5  10       12.09       17.55      1.91 o 
   7   5  10        0.42        0.12      1.16 o 
   8   5  10       18.86       13.89      2.23 o 
   9   5  10      173.62      185.89      6.78 o 
  -9   6  10       34.09       27.06      2.93 o 
  -8   6  10       10.76        9.00      2.04 o 
  -7   6  10        0.19        0.35      1.31 o 
  -6   6  10       64.06       64.50      3.19 o 
  -5   6  10        3.15        1.28      1.15 o 
  -4   6  10      152.56      137.44      4.10 o 
  -3   6  10      198.50      195.11      4.64 o 
  -2   6  10        4.53        3.15      1.01 o 
  -1   6  10      100.40       87.60      2.59 o 
   0   6  10        3.14        1.11      0.85 o 
   1   6  10      342.71      354.81      6.01 o 
   2   6  10      100.24       96.64      2.80 o 
   3   6  10        0.33        0.51      1.01 o 
   4   6  10      530.74      570.42     10.77 o 
   5   6  10        0.96       -0.32      1.10 o 
   6   6  10        1.52        0.68      1.24 o 
   7   6  10       58.82       51.33      3.54 o 
   8   6  10       43.14       50.90      3.79 o 
  -8   7  10      262.23      346.16      8.00 o 
  -7   7  10        3.36        3.26      1.74 o 
  -6   7  10        8.77        7.93      1.84 o 
  -5   7  10        1.23       -0.13      1.38 o 
  -4   7  10       12.51        8.37      1.65 o 
  -3   7  10       27.26       14.03      1.83 o 
  -2   7  10       24.56       22.84      2.08 o 
  -1   7  10      165.12      188.49      4.78 o 
   0   7  10      177.88      189.10      4.90 o 
   1   7  10      263.89      282.27      5.75 o 
   2   7  10       30.73       32.69      2.84 o 
   3   7  10      233.83      256.57      6.69 o 
   4   7  10       20.11       19.75      2.12 o 
   5   7  10       20.38       16.54      2.47 o 
   6   7  10       12.80       12.18      2.40 o 
   7   7  10       31.10       28.58      3.28 o 
  -6   8  10      154.56      200.69      6.03 o 
  -5   8  10      136.15      165.16      5.33 o 
  -4   8  10        6.60        1.86      1.57 o 
  -3   8  10       84.72       85.90      4.57 o 
  -2   8  10        9.97        7.57      2.12 o 
  -1   8  10      115.19      124.48      5.07 o 
   0   8  10       28.86       31.13      3.09 o 
   1   8  10        3.68        1.73      1.60 o 
   2   8  10      231.33      263.69      7.06 o 
   3   8  10       11.16       12.46      2.97 o 
   4   8  10       53.80       46.36      4.56 o 
   5   8  10       16.79       14.74      3.06 o 
  -2   9  10        0.05       -0.82      1.96 o 
  -1   9  10        8.19        8.43      2.34 o 
   0   9  10        3.30        2.26      2.52 o 
   1   9  10       19.46       16.53      4.61 o 
   2   9  10        0.30        0.59      2.29 o 
 -11   1  11        0.05        0.32      2.31 o 
 -10   1  11        8.58        8.33      2.11 o 
  -9   1  11      243.51      234.61      5.38 o 
  -8   1  11       79.75       59.99      2.44 o 
  -7   1  11     1194.37     1168.62      9.88 o 
  -6   1  11      190.12      162.93      4.47 o 
  -5   1  11      489.91      486.27      4.52 o 
  -4   1  11        4.30        1.82      0.53 o 
  -3   1  11      235.17      196.59      2.56 o 
  -2   1  11     1321.47     1241.22     12.95 o 
  -1   1  11       89.85       93.04      1.72 o 
   0   1  11      198.75      237.43      3.26 o 
   1   1  11      962.56      938.73     11.33 o 
   2   1  11     5377.59     5513.15     59.77 o 
   3   1  11        4.19        3.55      1.08 o 
   4   1  11      643.57      686.93      7.32 o 
   5   1  11       30.32       30.80      1.43 o 
   6   1  11      126.19      116.20      2.73 o 
   7   1  11      208.49      200.67      3.77 o 
   8   1  11      169.99      160.53      4.93 o 
   9   1  11      221.24      230.72      6.31 o 
  10   1  11       99.57       94.71      5.61 o 
  11   1  11        0.21       -0.73      2.51 o 
 -11   2  11        0.26        0.66      1.94 o 
 -10   2  11      559.30      639.28     11.23 o 
  -9   2  11       59.41       46.35      2.80 o 
  -8   2  11       77.62       67.89      3.03 o 
  -7   2  11        4.09        1.37      1.09 o 
  -6   2  11      295.29      289.69      5.37 o 
  -5   2  11      106.53      115.99      2.66 o 
  -4   2  11      201.04      211.09      4.15 o 
  -3   2  11      158.57      156.24      2.94 o 
  -2   2  11     3491.69     3797.09     28.44 o 
  -1   2  11       80.57       81.30      1.57 o 
   0   2  11      207.25      205.99      2.77 o 
   1   2  11      298.17      291.43     21.06 o 
   2   2  11     3724.63     3862.96     27.22 o 
   3   2  11        6.77        4.28      0.75 o 
   4   2  11        5.41        6.25      1.25 o 
   5   2  11      180.12      172.94      3.58 o 
   6   2  11      129.21      115.69      2.80 o 
   7   2  11       40.01       30.31      2.06 o 
   8   2  11      154.52      151.53      4.16 o 
   9   2  11      474.61      514.11      7.91 o 
  10   2  11       86.66       81.17      4.36 o 
  11   2  11        2.08        1.62      2.59 o 
 -11   3  11       52.71       57.35      4.30 o 
 -10   3  11      116.64      114.84      4.46 o 
  -9   3  11        7.16        6.24      1.62 o 
  -8   3  11       23.14       18.64      1.98 o 
  -7   3  11      103.90       84.21      3.24 o 
  -6   3  11      164.48      156.06      4.12 o 
  -5   3  11      488.30      483.41      5.42 o 
  -4   3  11      145.81      132.75      2.84 o 
  -3   3  11      206.03      202.41      4.16 o 
  -2   3  11       52.32       41.96      1.61 o 
  -1   3  11      131.49      114.72      1.94 o 
   0   3  11      110.59      114.50      2.00 o 
   1   3  11       33.30       21.61      1.18 o 
   2   3  11       14.79        9.33      0.92 o 
   3   3  11       26.15       25.02      1.33 o 
   4   3  11      144.95      150.84      3.00 o 
   5   3  11       94.33       90.19      2.43 o 
   6   3  11      289.80      280.08      5.21 o 
   7   3  11       73.67       63.52      2.78 o 
   8   3  11       24.96       24.26      2.20 o 
   9   3  11       66.59       60.89      3.12 o 
  10   3  11        1.60        1.85      1.92 o 
 -10   4  11       85.78       85.56      4.11 o 
  -9   4  11       53.47       47.66      3.18 o 
  -8   4  11       10.19        7.10      1.68 o 
  -7   4  11       51.02       45.05      2.68 o 
  -6   4  11       13.50        9.18      1.51 o 
  -5   4  11      847.41      843.00     10.48 o 
  -4   4  11       31.46       30.50      1.60 o 
  -3   4  11      504.01      475.34      5.31 o 
  -2   4  11        2.21        0.83      0.62 o 
  -1   4  11       29.51       21.56      1.06 o 
   0   4  11      130.53      108.94      2.03 o 
   1   4  11      141.77      127.73      2.19 o 
   2   4  11       56.96       51.49      1.82 o 
   3   4  11        9.25        5.66      0.94 o 
   4   4  11       14.07       10.25      1.13 o 
   5   4  11        4.66        3.61      1.11 o 
   6   4  11       22.79       17.26      1.79 o 
   7   4  11       27.85       22.73      2.12 o 
   8   4  11       38.11       37.51      2.72 o 
   9   4  11      166.34      172.31      5.11 o 
  10   4  11        7.82        5.68      2.27 o 
 -10   5  11      120.94      160.30      5.62 o 
  -9   5  11       87.69       95.90      4.22 o 
  -8   5  11       42.63       40.41      3.08 o 
  -7   5  11       59.50       50.70      2.96 o 
  -6   5  11       25.24       22.64      2.20 o 
  -5   5  11      287.94      331.76      6.26 o 
  -4   5  11      319.46      336.21      8.44 o 
  -3   5  11      124.68       87.27      2.54 o 
  -2   5  11       10.22        6.52      1.05 o 
  -1   5  11      255.90      246.61      3.91 o 
   0   5  11       77.34       64.24      2.05 o 
   1   5  11      160.99      148.73      3.16 o 
   2   5  11       17.07       10.49      1.21 o 
   3   5  11       16.27       11.37      1.27 o 
   4   5  11       50.61       45.88      2.31 o 
   5   5  11      239.97      233.81      5.06 o 
   6   5  11      470.20      486.99     10.93 o 
   7   5  11       21.35       16.92      2.03 o 
   8   5  11       32.92       37.63      3.39 o 
   9   5  11        0.01       -0.73      1.86 o 
  -9   6  11       71.00       68.23      3.95 o 
  -8   6  11        7.76        5.58      1.84 o 
  -7   6  11       39.10       35.10      2.93 o 
  -6   6  11        0.03        0.62      1.25 o 
  -5   6  11       17.96        8.89      2.56 o 
  -4   6  11      229.56      238.27      5.35 o 
  -3   6  11      796.13      821.63     14.02 o 
  -2   6  11        3.20        2.46      0.93 o 
  -1   6  11        0.61       -0.17      0.81 o 
   0   6  11       74.42       72.10      2.90 o 
   1   6  11      127.01      120.32      3.61 o 
   2   6  11       33.98       28.37      2.15 o 
   3   6  11       55.34       57.41      2.63 o 
   4   6  11       49.80       45.15      2.51 o 
   5   6  11       60.11       54.65      2.81 o 
   6   6  11       16.33       11.41      1.85 o 
   7   6  11       16.68       10.73      2.29 o 
   8   6  11       40.31       51.40      3.93 o 
  -7   7  11       32.10       28.49      2.80 o 
  -6   7  11       41.07       38.44      2.98 o 
  -5   7  11        0.44        0.12      1.35 o 
  -4   7  11        1.64        0.20      1.22 o 
  -3   7  11       32.84       31.70      2.37 o 
  -2   7  11       12.01       14.46      2.22 o 
  -1   7  11        3.71        1.13      1.31 o 
   0   7  11       76.79       81.30      3.27 o 
   1   7  11        0.78        0.94      1.21 o 
   2   7  11       43.97       40.26      3.11 o 
   3   7  11        2.10        1.54      1.49 o 
   4   7  11        5.63        6.43      1.85 o 
   5   7  11       16.26       15.43      2.49 o 
   6   7  11        1.94        0.22      1.78 o 
   7   7  11       23.17       22.27      2.99 o 
  -5   8  11       47.28       59.62      3.52 o 
  -4   8  11        2.80        0.48      1.81 o 
  -3   8  11        0.00        1.01      1.91 o 
  -2   8  11       35.44       33.42      3.30 o 
  -1   8  11        4.75        1.81      1.74 o 
   0   8  11        5.25        4.53      1.90 o 
   1   8  11       50.55       52.74      3.64 o 
   2   8  11       18.22       21.73      2.81 o 
   3   8  11      421.93      490.55     13.15 o 
   4   8  11        4.99        5.68      2.76 o 
   5   8  11        0.14        0.15      2.26 o 
  -2   9  11       16.46       14.52      3.93 o 
  -1   9  11        6.02        4.59      2.50 o 
   0   9  11       14.86       11.23      3.42 o 
   1   9  11       23.27       21.54      5.01 o 
 -11   0  12      306.54      350.51     16.61 o 
 -10   0  12      126.35      131.54      9.06 o 
  -9   0  12        4.03        0.48      2.15 o 
  -8   0  12       50.60       39.95      2.46 o 
  -7   0  12      260.25      192.00      4.85 o 
  -6   0  12      557.93      601.94      7.93 o 
  -5   0  12       83.90       74.58      2.70 o 
  -4   0  12       52.41       34.46      1.79 o 
  -3   0  12     2475.92     2536.21     13.43 o 
  -2   0  12     1313.26     1322.59     32.43 o 
  -1   0  12        8.35        9.80      0.98 o 
   0   0  12      286.97      315.99      7.68 o 
   1   0  12      498.91      534.85     10.09 o 
   2   0  12      126.30      148.13      4.47 o 
   3   0  12        2.86        0.42      0.56 o 
   4   0  12     1399.09     1372.84     23.06 o 
   5   0  12      193.19      166.63      3.66 o 
   6   0  12      150.92      151.68      5.19 o 
   7   0  12      114.91      107.77      4.66 o 
   8   0  12      231.36      226.34      6.86 o 
   9   0  12       70.54       62.31      6.04 o 
  10   0  12       44.32       37.51      5.88 o 
  11   0  12        6.92        3.72      2.80 o 
 -11   1  12       13.88       10.77      2.92 o 
 -10   1  12        7.93        3.13      2.16 o 
  -9   1  12      178.82      154.13      4.52 o 
  -8   1  12       11.88       11.80      1.60 o 
  -7   1  12        1.24        0.55      0.86 o 
  -6   1  12     1350.26     1348.68     10.86 o 
  -5   1  12      128.09      121.42      2.37 o 
  -4   1  12       47.29       49.10      1.47 o 
  -3   1  12        2.82        2.36      0.54 o 
  -2   1  12     1085.84     1101.12     12.81 o 
  -1   1  12        8.00        8.25      0.65 o 
   0   1  12      292.68      279.01      5.36 o 
   1   1  12      188.02      207.79      2.90 o 
   2   1  12     2802.06     2923.58     34.48 o 
   3   1  12       91.11       79.92      1.95 o 
   4   1  12       40.04       33.53      1.42 o 
   5   1  12      515.24      547.54      5.52 o 
   6   1  12      144.48      136.42      3.00 o 
   7   1  12        5.06        3.09      0.98 o 
   8   1  12      121.46      114.77      4.38 o 
   9   1  12       66.43       62.35      3.57 o 
  10   1  12        1.49       -0.23      2.05 o 
  11   1  12       47.77       49.68      5.17 o 
 -11   2  12       74.12       73.88      4.34 o 
 -10   2  12        5.86        4.22      1.99 o 
  -9   2  12      228.91      248.08      5.82 o 
  -8   2  12        3.23        0.38      1.15 o 
  -7   2  12      185.53      137.21      3.97 o 
  -6   2  12       62.62       53.58      2.05 o 
  -5   2  12      187.04      177.70      3.35 o 
  -4   2  12       42.79       34.24      1.25 o 
  -3   2  12      119.23      120.72      2.08 o 
  -2   2  12        5.76        7.80      0.96 o 
  -1   2  12        1.33        0.95      0.44 o 
   0   2  12      420.28      451.85      5.50 o 
   1   2  12     2411.34     2446.78     32.28 o 
   2   2  12      232.47      226.04      3.74 o 
   3   2  12      225.59      217.09      3.33 o 
   4   2  12       20.39       22.14      1.35 o 
   5   2  12        0.19       -0.03      0.67 o 
   6   2  12       36.50       32.60      1.68 o 
   7   2  12       41.93       35.08      2.17 o 
   8   2  12        0.01       -0.01      1.12 o 
   9   2  12      812.37      889.35     15.71 o 
  10   2  12       17.06       13.41      2.47 o 
 -11   3  12        0.00       -0.65      2.06 o 
 -10   3  12      100.80      100.50      4.22 o 
  -9   3  12        7.16        5.51      1.70 o 
  -8   3  12        0.64        0.18      1.18 o 
  -7   3  12        6.20        4.62      1.30 o 
  -6   3  12        6.27        5.66      1.29 o 
  -5   3  12       95.89       85.68      2.46 o 
  -4   3  12      199.36      185.97      3.42 o 
  -3   3  12      261.13      260.02      3.82 o 
  -2   3  12       44.95       38.75      1.22 o 
  -1   3  12       42.09       39.64      1.24 o 
   0   3  12      596.30      630.95      8.59 o 
   1   3  12       21.76       19.96      1.20 o 
   2   3  12       28.93       20.18      1.30 o 
   3   3  12       31.50       23.08      1.35 o 
   4   3  12       33.65       30.44      1.51 o 
   5   3  12       48.12       53.26      5.60 o 
   6   3  12        3.11        2.14      1.01 o 
   7   3  12        3.75        2.67      1.15 o 
   8   3  12       73.85       67.79      3.07 o 
   9   3  12       29.23       25.01      2.63 o 
  10   3  12       28.05       25.43      3.23 o 
 -10   4  12       28.18       26.16      2.86 o 
  -9   4  12      310.29      342.75      7.42 o 
  -8   4  12       57.75       67.68      3.32 o 
  -7   4  12       18.32       11.66      1.80 o 
  -6   4  12      199.30      202.19      4.90 o 
  -5   4  12     1012.20     1064.00     14.65 o 
  -4   4  12       44.59       47.14      1.92 o 
  -3   4  12        0.64        0.14      0.67 o 
  -2   4  12      196.06      182.98      3.46 o 
  -1   4  12       80.76       68.62      1.87 o 
   0   4  12        6.74        5.18      0.70 o 
   1   4  12       95.32       71.45      2.14 o 
   2   4  12      446.90      463.28      5.27 o 
   3   4  12      152.30      162.94      3.27 o 
   4   4  12        5.82        3.64      0.89 o 
   5   4  12      130.93      121.76      3.56 o 
   6   4  12       49.75       39.63      2.31 o 
   7   4  12      111.87      103.65      3.68 o 
   8   4  12       51.27       51.63      2.87 o 
   9   4  12       26.39       21.68      2.45 o 
  -9   5  12       43.63       36.59      3.10 o 
  -8   5  12        2.81        2.30      1.49 o 
  -7   5  12       48.41       45.38      3.03 o 
  -6   5  12      283.85      262.39      5.91 o 
  -5   5  12        1.81        0.95      1.13 o 
  -4   5  12        3.27        1.07      1.06 o 
  -3   5  12       46.02       26.22      1.64 o 
  -2   5  12     1051.11     1088.70     13.50 o 
  -1   5  12       20.59       14.63      1.27 o 
   0   5  12      419.68      424.52      7.73 o 
   1   5  12       80.65       75.26      2.34 o 
   2   5  12      544.71      557.33      6.16 o 
   3   5  12       30.48       22.23      1.62 o 
   4   5  12        6.16        3.99      1.16 o 
   5   5  12        3.31        4.01      1.28 o 
   6   5  12       26.17       22.00      2.17 o 
   7   5  12       25.05       21.05      2.19 o 
   8   5  12       44.28       41.35      2.95 o 
   9   5  12       61.42       68.81      4.12 o 
  -8   6  12        9.96        6.27      1.93 o 
  -7   6  12        0.42        0.42      1.47 o 
  -6   6  12        3.73        2.82      1.42 o 
  -5   6  12        2.12        0.86      1.21 o 
  -4   6  12      209.75      238.55      5.52 o 
  -3   6  12       19.62       10.55      1.57 o 
  -2   6  12       10.22        5.95      1.15 o 
  -1   6  12       11.11       11.67      1.61 o 
   0   6  12       15.19       13.70      1.69 o 
   1   6  12        7.12        3.24      1.27 o 
   2   6  12       18.29       16.18      1.75 o 
   3   6  12       42.04       37.73      2.41 o 
   4   6  12       44.05       39.60      2.44 o 
   5   6  12       45.55       42.27      2.73 o 
   6   6  12       24.92       24.06      2.38 o 
   7   6  12       35.36       33.62      3.29 o 
   8   6  12       18.73       12.79      2.64 o 
  -7   7  12       19.33       21.67      2.67 o 
  -6   7  12       10.42        8.18      1.88 o 
  -5   7  12       29.50       23.13      2.43 o 
  -4   7  12        6.44        4.91      1.53 o 
  -3   7  12        2.14        1.09      1.58 o 
  -2   7  12      222.04      231.46      6.58 o 
  -1   7  12      122.59      120.99      4.04 o 
   0   7  12       52.99       51.00      2.86 o 
   1   7  12       54.78       49.74      2.76 o 
   2   7  12       46.03       42.41      3.09 o 
   3   7  12      365.70      394.73      8.28 o 
   4   7  12        1.23        0.24      1.54 o 
   5   7  12        0.93        1.37      1.64 o 
   6   7  12       13.88       13.88      2.46 o 
  -5   8  12       25.36       16.69      2.99 o 
  -4   8  12        0.52        1.10      1.89 o 
  -3   8  12       44.55       38.69      3.73 o 
  -2   8  12       14.58        6.17      2.09 o 
  -1   8  12        4.57        2.23      1.75 o 
   0   8  12       16.91        9.79      2.28 o 
   1   8  12       56.65       57.71      3.72 o 
   2   8  12       21.52       18.58      2.66 o 
   3   8  12      226.75      267.16      9.04 o 
   4   8  12      136.10      164.11      7.39 o 
 -11   1  13      280.94      346.30     11.20 o 
 -10   1  13       38.95       33.87      3.99 o 
  -9   1  13       16.70       13.32      1.89 o 
  -8   1  13       16.54       19.99      1.93 o 
  -7   1  13      119.38      123.01      3.10 o 
  -6   1  13      506.79      489.05      7.81 o 
  -5   1  13       65.04       54.18      1.69 o 
  -4   1  13       52.37       37.44      1.35 o 
  -3   1  13      754.15      802.60      6.13 o 
  -2   1  13       13.01       11.85      0.84 o 
  -1   1  13       54.55       41.84      1.23 o 
   0   1  13     1455.26     1405.19     23.34 o 
   1   1  13       15.42       19.17      1.09 o 
   2   1  13      699.70      693.97     12.82 o 
   3   1  13      164.97      149.90      2.70 o 
   4   1  13      464.83      476.40      4.99 o 
   5   1  13      158.03      166.56      3.15 o 
   6   1  13       82.66       77.63      2.78 o 
   7   1  13       55.13       45.52      2.37 o 
   8   1  13      112.01       99.00      4.16 o 
   9   1  13       34.86       27.16      2.97 o 
  10   1  13       60.54       55.09      4.71 o 
 -11   2  13       22.53       22.78      3.85 o 
 -10   2  13       98.62      103.60      4.83 o 
  -9   2  13       48.74       43.84      3.87 o 
  -8   2  13       26.13       15.33      1.94 o 
  -7   2  13       88.71       69.13      2.93 o 
  -6   2  13      496.36      503.29      5.98 o 
  -5   2  13       99.70       99.17      2.63 o 
  -4   2  13      274.79      259.68      3.27 o 
  -3   2  13      205.60      213.22      2.84 o 
  -2   2  13      957.94      973.26      7.20 o 
  -1   2  13        0.84        1.67      0.49 o 
   0   2  13       12.67       10.09      0.91 o 
   1   2  13       74.20       57.55      1.77 o 
   2   2  13      326.09      314.11      3.95 o 
   3   2  13       21.41       14.80      1.13 o 
   4   2  13       16.17       12.49      1.15 o 
   5   2  13      224.66      233.80      3.88 o 
   6   2  13      243.12      249.87      4.20 o 
   7   2  13        0.03       -1.00      0.93 o 
   8   2  13       24.94       19.05      2.51 o 
   9   2  13       28.04       26.99      3.25 o 
  10   2  13        5.04        3.50      2.10 o 
 -10   3  13        1.86        0.41      1.62 o 
  -9   3  13        3.43        1.73      1.50 o 
  -8   3  13       23.26       25.19      2.63 o 
  -7   3  13       22.73       17.57      1.92 o 
  -6   3  13      411.16      414.03      6.79 o 
  -5   3  13       20.75       18.09      1.48 o 
  -4   3  13        0.95        0.53      0.70 o 
  -3   3  13      364.80      382.07      4.74 o 
  -2   3  13      408.39      416.95      5.17 o 
  -1   3  13        5.90        3.56      0.62 o 
   0   3  13      109.94      100.96      2.01 o 
   1   3  13       59.26       56.90      1.83 o 
   2   3  13      114.63       97.31      2.42 o 
   3   3  13        0.14        0.38      0.67 o 
   4   3  13       86.72       79.76      2.35 o 
   5   3  13       29.48       23.01      1.54 o 
   6   3  13       13.01        9.48      1.43 o 
   7   3  13        4.30        3.02      1.25 o 
   8   3  13        0.04        0.54      1.28 o 
   9   3  13       36.84       30.77      3.20 o 
  10   3  13        0.97       -0.27      2.08 o 
 -10   4  13        6.55        6.15      2.04 o 
  -9   4  13       66.75       75.76      3.78 o 
  -8   4  13       36.68       33.95      2.74 o 
  -7   4  13      125.71      131.26      4.31 o 
  -6   4  13       22.14       16.02      1.86 o 
  -5   4  13       36.53       29.00      2.18 o 
  -4   4  13      988.78      949.61      8.07 o 
  -3   4  13      134.78      112.47      2.79 o 
  -2   4  13       83.28       68.77      2.11 o 
  -1   4  13      532.82      557.16      5.47 o 
   0   4  13       46.55       39.84      1.68 o 
   1   4  13      794.60      838.05      7.10 o 
   2   4  13       62.93       60.44      2.07 o 
   3   4  13        5.97        3.96      0.92 o 
   4   4  13       18.34       11.05      1.23 o 
   5   4  13       21.81       16.26      1.69 o 
   6   4  13        5.40        2.39      1.20 o 
   7   4  13       82.28       79.05      3.31 o 
   8   4  13       29.75       26.01      2.43 o 
   9   4  13       44.79       49.00      4.02 o 
  -9   5  13        1.48        0.26      1.62 o 
  -8   5  13      134.57      142.96      4.90 o 
  -7   5  13       47.71       47.54      2.94 o 
  -6   5  13        4.23        0.93      1.25 o 
  -5   5  13      170.01      192.55      4.90 o 
  -4   5  13        9.05       10.28      1.60 o 
  -3   5  13       16.00       14.55      1.39 o 
  -2   5  13       14.07       10.64      1.23 o 
  -1   5  13       56.33       57.38      2.51 o 
   0   5  13      316.38      330.05      5.64 o 
   1   5  13      174.88      171.82      4.13 o 
   2   5  13        2.00        0.97      0.88 o 
   3   5  13      127.44      123.65      3.59 o 
   4   5  13        3.13        1.35      1.11 o 
   5   5  13       30.32       27.89      2.23 o 
   6   5  13      146.69      142.21      4.34 o 
   7   5  13       24.06       22.13      2.32 o 
   8   5  13       15.54       12.51      2.06 o 
  -8   6  13        6.18        6.19      1.93 o 
  -7   6  13       11.50        7.49      1.90 o 
  -6   6  13       16.02        8.79      1.75 o 
  -5   6  13       45.63       40.64      3.21 o 
  -4   6  13      223.10      204.49      5.97 o 
  -3   6  13       16.73       13.29      1.70 o 
  -2   6  13        5.63        1.03      1.05 o 
  -1   6  13       19.15       14.04      1.72 o 
   0   6  13        0.00        0.42      1.08 o 
   1   6  13      334.39      355.72      6.26 o 
   2   6  13      174.45      177.39      4.49 o 
   3   6  13       14.26       11.86      1.97 o 
   4   6  13       55.11       52.46      2.72 o 
   5   6  13      268.18      299.06      7.20 o 
   6   6  13       15.42       13.18      1.99 o 
   7   6  13       17.78       16.78      2.60 o 
  -7   7  13        4.55        3.66      1.87 o 
  -6   7  13       35.51       32.39      2.84 o 
  -5   7  13        0.72       -1.40      1.62 o 
  -4   7  13        0.00       -0.09      1.63 o 
  -3   7  13        0.24        0.18      1.59 o 
  -2   7  13       37.53       29.44      2.96 o 
  -1   7  13       25.98       26.72      2.42 o 
   0   7  13       70.34       69.79      3.24 o 
   1   7  13       15.92       14.28      1.93 o 
   2   7  13        1.06        0.84      1.39 o 
   3   7  13       21.32       16.51      2.45 o 
   4   7  13       24.54       22.35      2.72 o 
   5   7  13        9.32        7.09      2.10 o 
   6   7  13        7.19        4.44      2.09 o 
  -5   8  13       36.67       31.91      3.67 o 
  -4   8  13       24.79       26.31      3.39 o 
  -3   8  13       70.79       78.42      4.60 o 
  -2   8  13        0.32       -0.01      1.73 o 
  -1   8  13       30.01       22.81      2.92 o 
   0   8  13      112.08      137.81      5.45 o 
   1   8  13       51.53       48.58      3.79 o 
   2   8  13        0.06       -0.04      1.78 o 
   3   8  13       56.39       66.68      4.09 o 
   4   8  13       55.73       67.09      6.16 o 
 -11   0  14       52.35       58.61      5.46 o 
 -10   0  14       61.42       64.78      6.84 o 
  -9   0  14        9.54        5.72      3.02 o 
  -8   0  14      162.22      146.43      5.71 o 
  -7   0  14      153.26      152.39      6.84 o 
  -6   0  14      102.02       92.62      3.28 o 
  -5   0  14      206.94      179.13      4.24 o 
  -4   0  14      296.43      296.11      5.16 o 
  -3   0  14      282.20      256.07      4.59 o 
  -2   0  14      563.28      530.84      6.28 o 
  -1   0  14        1.07        1.98      0.74 o 
   0   0  14      155.55      155.01      3.47 o 
   1   0  14       15.66       12.31      1.33 o 
   2   0  14      446.33      455.50      5.19 o 
   3   0  14     1163.00     1291.03     31.79 o 
   4   0  14       72.02       69.58      3.54 o 
   5   0  14       31.37       32.79      2.87 o 
   6   0  14      153.39      140.08      5.40 o 
   7   0  14       86.09       83.30      4.34 o 
   8   0  14       65.32       54.54      3.97 o 
   9   0  14       68.46       67.16      6.99 o 
  10   0  14       79.55       66.68      7.39 o 
 -11   1  14        4.70        8.88      3.01 o 
 -10   1  14       79.86       84.33      5.61 o 
  -9   1  14       17.32       13.32      1.95 o 
  -8   1  14      305.81      302.47      5.85 o 
  -7   1  14       55.75       50.25      2.17 o 
  -6   1  14       17.81       15.61      1.40 o 
  -5   1  14      208.41      189.73      3.29 o 
  -4   1  14       50.61       38.58      1.40 o 
  -3   1  14       95.28       83.51      1.88 o 
  -2   1  14       68.72       58.88      1.54 o 
  -1   1  14     1486.29     1551.68     16.00 o 
   0   1  14        1.01        1.39      0.49 o 
   1   1  14      746.98      824.91     10.93 o 
   2   1  14      719.79      729.09      9.26 o 
   3   1  14      305.85      300.48      4.16 o 
   4   1  14      308.47      326.04      7.76 o 
   5   1  14        0.10       -0.13      0.81 o 
   6   1  14       58.25       53.68      2.48 o 
   7   1  14        4.20        3.64      1.23 o 
   8   1  14       56.01       47.16      3.08 o 
   9   1  14      161.59      159.16      5.53 o 
  10   1  14       43.04       40.12      4.58 o 
 -11   2  14       18.56       14.12      3.54 o 
 -10   2  14       92.48      103.76      4.92 o 
  -9   2  14       13.78       12.44      1.98 o 
  -8   2  14      108.88       91.29      3.61 o 
  -7   2  14       23.10       11.98      1.63 o 
  -6   2  14      891.18      957.56      8.43 o 
  -5   2  14      128.05      117.87      2.96 o 
  -4   2  14      885.45      922.53      9.90 o 
  -3   2  14      789.27      837.79      6.42 o 
  -2   2  14      519.85      516.93      4.72 o 
  -1   2  14        0.59        0.93      0.50 o 
   0   2  14      132.10      117.80      2.48 o 
   1   2  14      131.86      131.10      2.66 o 
   2   2  14      314.65      316.14      5.48 o 
   3   2  14      823.79      884.82      7.02 o 
   4   2  14      223.15      243.43      3.87 o 
   5   2  14       63.83       61.87      2.14 o 
   6   2  14        0.07        0.30      0.84 o 
   7   2  14       36.55       25.32      2.51 o 
   8   2  14      758.29      877.93     12.46 o 
   9   2  14      163.24      183.42      6.14 o 
  10   2  14        6.99        9.58      2.95 o 
 -10   3  14        0.04       -1.80      1.55 o 
  -9   3  14       27.90       21.81      2.46 o 
  -8   3  14       29.10       24.84      2.42 o 
  -7   3  14      142.63      128.41      4.14 o 
  -6   3  14      104.48       86.89      3.29 o 
  -5   3  14      102.58       95.73      2.72 o 
  -4   3  14       90.46       81.91      2.43 o 
  -3   3  14       42.88       43.79      1.77 o 
  -2   3  14       27.56       20.64      1.07 o 
  -1   3  14      336.02      366.47      3.67 o 
   0   3  14        6.31        5.08      0.84 o 
   1   3  14       59.44       61.12      1.99 o 
   2   3  14       47.84       43.47      1.71 o 
   3   3  14        3.64        2.01      0.79 o 
   4   3  14      236.04      238.54      4.02 o 
   5   3  14       42.50       39.29      1.83 o 
   6   3  14        2.60        1.66      1.08 o 
   7   3  14       54.39       45.32      2.58 o 
   8   3  14       23.89       21.04      2.68 o 
   9   3  14        4.11        2.68      2.08 o 
 -10   4  14       12.14        7.91      2.20 o 
  -9   4  14       27.09       28.23      2.80 o 
  -8   4  14      127.16      148.92      4.85 o 
  -7   4  14       29.14       20.58      2.23 o 
  -6   4  14       72.17       68.85      3.10 o 
  -5   4  14       45.14       31.94      2.27 o 
  -4   4  14        1.38        0.97      0.91 o 
  -3   4  14        1.10        0.23      0.76 o 
  -2   4  14       53.81       47.64      1.85 o 
  -1   4  14       24.22       17.32      1.60 o 
   0   4  14      488.99      481.68      6.60 o 
   1   4  14       22.35       16.55      1.35 o 
   2   4  14       13.18        8.22      1.12 o 
   3   4  14       93.86       92.19      2.63 o 
   4   4  14       11.29       10.41      2.02 o 
   5   4  14       14.67       12.23      1.56 o 
   6   4  14        0.36        0.12      1.02 o 
   7   4  14       25.60       18.39      2.10 o 
   8   4  14        3.99        4.49      1.63 o 
   9   4  14        6.02        4.85      2.21 o 
  -9   5  14        8.18        5.33      1.97 o 
  -8   5  14       22.45       13.02      2.18 o 
  -7   5  14        2.04        1.11      1.40 o 
  -6   5  14       53.06       40.73      3.09 o 
  -5   5  14      166.82      158.70      5.14 o 
  -4   5  14      411.18      404.27      6.73 o 
  -3   5  14      316.72      312.05      4.90 o 
  -2   5  14       71.77       68.76      2.83 o 
  -1   5  14        1.06        0.41      0.96 o 
   0   5  14      182.28      168.64      4.16 o 
   1   5  14     1906.52     2097.52     14.28 o 
   2   5  14       19.37       13.65      1.43 o 
   3   5  14      140.18      154.63      3.55 o 
   4   5  14       47.71       46.48      2.46 o 
   5   5  14        2.24        2.71      1.26 o 
   6   5  14       58.23       58.05      2.95 o 
   7   5  14        0.63       -0.24      1.35 o 
   8   5  14        9.95        8.27      1.95 o 
  -8   6  14       70.26       79.89      4.03 o 
  -7   6  14        4.20        5.89      1.85 o 
  -6   6  14        0.00       -0.37      1.43 o 
  -5   6  14       43.44       34.70      2.54 o 
  -4   6  14      190.77      186.44      6.12 o 
  -3   6  14      112.01      100.90      4.41 o 
  -2   6  14       24.80       21.19      2.06 o 
  -1   6  14        0.82        1.42      1.12 o 
   0   6  14       16.42       13.63      1.71 o 
   1   6  14       14.26        9.16      1.61 o 
   2   6  14       73.01       66.34      2.95 o 
   3   6  14        3.21        1.63      1.42 o 
   4   6  14        0.00       -1.07      1.12 o 
   5   6  14       12.53       10.64      1.82 o 
   6   6  14       19.85       18.13      2.21 o 
   7   6  14        0.08        0.98      1.65 o 
  -6   7  14       74.75       83.48      4.81 o 
  -5   7  14        0.44       -0.17      1.74 o 
  -4   7  14        7.67        3.36      1.84 o 
  -3   7  14        0.96        0.26      1.59 o 
  -2   7  14        0.27       -0.82      1.51 o 
  -1   7  14        9.22        9.23      2.05 o 
   0   7  14       16.92       12.46      1.89 o 
   1   7  14       38.34       36.48      2.77 o 
   2   7  14        0.15       -0.06      1.49 o 
   3   7  14       18.57       17.86      2.53 o 
   4   7  14        0.40        1.01      1.60 o 
   5   7  14        4.84        5.65      2.10 o 
   6   7  14        7.48        8.41      2.89 o 
  -4   8  14        3.12        3.96      2.23 o 
  -3   8  14      110.83      130.42      5.71 o 
  -2   8  14        0.02        0.56      1.92 o 
  -1   8  14       60.22       76.78      4.42 o 
   0   8  14      110.37      132.45      5.47 o 
   1   8  14       48.50       52.87      3.79 o 
   2   8  14       56.82       59.73      3.92 o 
   3   8  14       37.41       46.99      3.91 o 
 -11   1  15        3.70        1.54      2.49 o 
 -10   1  15        0.00       -0.25      2.12 o 
  -9   1  15        6.59        3.31      1.75 o 
  -8   1  15        2.33        1.09      1.15 o 
  -7   1  15       30.76       36.67      1.97 o 
  -6   1  15      321.65      322.83      4.89 o 
  -5   1  15     1051.25     1027.09      8.86 o 
  -4   1  15      125.98      108.33      3.54 o 
  -3   1  15      276.46      273.74      3.83 o 
  -2   1  15      337.23      346.20      3.70 o 
  -1   1  15       47.70       36.34      1.25 o 
   0   1  15     1096.24     1233.12     11.09 o 
   1   1  15        7.70        6.08      0.80 o 
   2   1  15      211.59      224.80      3.43 o 
   3   1  15      385.55      399.27      5.49 o 
   4   1  15      292.50      289.96      5.11 o 
   5   1  15       28.81       20.19      1.80 o 
   6   1  15       62.44       58.96      2.39 o 
   7   1  15        5.53        1.71      1.20 o 
   8   1  15       55.77       52.71      3.27 o 
   9   1  15       12.49       12.50      2.38 o 
  10   1  15        0.99       -0.29      2.38 o 
 -10   2  15        4.80        2.02      1.93 o 
  -9   2  15       55.06       61.47      3.24 o 
  -8   2  15       15.11       12.48      1.89 o 
  -7   2  15        9.39        4.29      1.31 o 
  -6   2  15        4.16        2.70      1.02 o 
  -5   2  15     1152.80     1162.58      9.13 o 
  -4   2  15       19.47       10.86      1.19 o 
  -3   2  15       32.99       20.30      1.15 o 
  -2   2  15      559.60      588.26      4.87 o 
  -1   2  15      301.64      291.86      4.73 o 
   0   2  15       67.80       57.58      1.85 o 
   1   2  15      130.52      116.78      2.60 o 
   2   2  15       12.81       13.08      1.15 o 
   3   2  15      233.17      233.02      3.77 o 
   4   2  15      162.90      149.68      3.12 o 
   5   2  15       68.31       60.84      2.16 o 
   6   2  15       13.70       11.08      1.56 o 
   7   2  15      110.26      100.05      4.25 o 
   8   2  15       50.24       42.62      3.37 o 
   9   2  15       39.40       40.68      3.60 o 
  10   2  15        0.20       -2.38      2.42 o 
 -10   3  15        0.31        1.62      1.78 o 
  -9   3  15       12.98       13.45      2.16 o 
  -8   3  15       11.14        5.71      1.63 o 
  -7   3  15        5.59        7.03      1.57 o 
  -6   3  15      426.56      421.41      7.01 o 
  -5   3  15      157.65      147.05      3.45 o 
  -4   3  15       42.76       34.12      1.74 o 
  -3   3  15       19.43       11.20      1.18 o 
  -2   3  15        2.05        1.39      0.69 o 
  -1   3  15        0.12       -0.10      0.65 o 
   0   3  15        5.18        1.83      0.73 o 
   1   3  15       77.10       56.71      1.97 o 
   2   3  15       63.63       61.39      2.08 o 
   3   3  15      337.44      340.64      5.96 o 
   4   3  15      447.48      477.29      5.78 o 
   5   3  15      144.84      153.27      4.30 o 
   6   3  15        1.34        1.43      1.08 o 
   7   3  15        0.01       -0.21      1.50 o 
   8   3  15        1.28        0.20      1.63 o 
   9   3  15        2.82        2.02      2.07 o 
  -9   4  15       82.21       79.83      3.94 o 
  -8   4  15       12.49        8.46      1.79 o 
  -7   4  15       48.07       43.55      2.84 o 
  -6   4  15       37.11       31.20      2.49 o 
  -5   4  15       47.24       48.94      2.56 o 
  -4   4  15      364.29      337.21      5.05 o 
  -3   4  15      236.41      222.35      4.01 o 
  -2   4  15       36.31       31.84      2.02 o 
  -1   4  15       36.57       30.84      1.96 o 
   0   4  15      136.55      127.95      2.94 o 
   1   4  15      316.92      324.48      4.73 o 
   2   4  15     1070.13     1198.57      9.14 o 
   3   4  15       28.91       22.05      1.63 o 
   4   4  15        5.22        2.81      1.00 o 
   5   4  15        1.10        0.57      1.08 o 
   6   4  15        0.13       -0.60      1.14 o 
   7   4  15        9.82        6.62      1.58 o 
   8   4  15        1.66       -0.58      1.68 o 
   9   4  15       25.83       24.63      3.28 o 
  -9   5  15        7.53        4.01      2.00 o 
  -8   5  15       26.50       26.03      2.81 o 
  -7   5  15      155.59      171.23      5.19 o 
  -6   5  15       11.43        5.19      1.53 o 
  -5   5  15        7.27        6.12      1.52 o 
  -4   5  15       95.94       95.34      3.44 o 
  -3   5  15        0.18       -0.08      1.06 o 
  -2   5  15      111.39      103.91      3.49 o 
  -1   5  15        0.15       -0.09      0.97 o 
   0   5  15       66.30       61.21      2.74 o 
   1   5  15        3.24        1.78      1.10 o 
   2   5  15      424.50      465.31      6.97 o 
   3   5  15       22.04       19.09      1.68 o 
   4   5  15      142.07      135.76      4.00 o 
   5   5  15      337.46      354.10      6.56 o 
   6   5  15       40.45       30.35      2.53 o 
   7   5  15       30.14       30.44      3.04 o 
   8   5  15       28.90       26.63      3.30 o 
  -8   6  15        0.98        1.82      1.88 o 
  -7   6  15       45.67       54.60      3.44 o 
  -6   6  15       60.33       66.21      3.45 o 
  -5   6  15        4.86        3.78      1.86 o 
  -4   6  15      189.76      185.99      6.22 o 
  -3   6  15       74.18       64.24      3.70 o 
  -2   6  15       72.26       73.37      3.18 o 
  -1   6  15        8.77        7.10      1.57 o 
   0   6  15        0.40        1.20      1.18 o 
   1   6  15      221.33      228.33      5.25 o 
   2   6  15      138.77      138.42      4.17 o 
   3   6  15        3.54        3.57      1.57 o 
   4   6  15       12.74       10.60      2.12 o 
   5   6  15       35.79       36.08      2.77 o 
   6   6  15       11.29        8.32      1.91 o 
   7   6  15        0.88       -0.07      1.74 o 
  -6   7  15       14.05       14.67      2.92 o 
  -5   7  15      151.59      182.00      6.72 o 
  -4   7  15       11.67       15.11      2.64 o 
  -3   7  15       30.12       29.55      3.20 o 
  -2   7  15        0.19        0.33      1.63 o 
  -1   7  15       31.08       33.73      2.70 o 
   0   7  15        3.82        1.96      1.44 o 
   1   7  15        8.30        8.91      1.80 o 
   2   7  15        0.02        0.31      1.52 o 
   3   7  15       48.09       54.65      3.68 o 
   4   7  15      105.45      121.41      5.14 o 
   5   7  15       14.31        8.88      2.30 o 
  -3   8  15       10.83        9.91      2.45 o 
  -2   8  15        9.87        5.73      2.27 o 
  -1   8  15       17.55       19.70      2.96 o 
   0   8  15        1.83        3.02      2.05 o 
   1   8  15       13.13       12.31      2.50 o 
   2   8  15       57.58       64.78      4.09 o 
   3   8  15        6.69        7.47      2.45 o 
 -11   0  16       65.08       84.69      6.15 o 
 -10   0  16       84.00      101.42      8.58 o 
  -9   0  16      220.60      246.78     11.92 o 
  -8   0  16       83.97       92.00      4.78 o 
  -7   0  16       39.35       35.16      3.13 o 
  -6   0  16      973.29     1022.58     11.01 o 
  -5   0  16        0.02       -0.71      0.91 o 
  -4   0  16     1097.66     1102.15     11.05 o 
  -3   0  16      113.89      111.78      3.38 o 
  -2   0  16        3.59        3.22      1.19 o 
  -1   0  16        3.06       14.04      8.05 o 
   0   0  16        0.00       -0.32      0.70 o 
   1   0  16      215.89      225.96      5.93 o 
   2   0  16      422.38      418.70     15.86 o 
   3   0  16       26.69       22.87      3.30 o 
   4   0  16      127.32      125.35      4.99 o 
   5   0  16      238.48      241.93      7.01 o 
   6   0  16       83.05       82.39      4.42 o 
   7   0  16       11.53        8.50      2.30 o 
   8   0  16      105.45      101.64      5.43 o 
   9   0  16       47.77       44.43      6.84 o 
  10   0  16      570.43      638.94     21.70 o 
 -10   1  16       20.52       15.19      3.25 o 
  -9   1  16      331.03      379.76     23.01 o 
  -8   1  16       19.35       14.12      1.83 o 
  -7   1  16       54.29       38.73      2.10 o 
  -6   1  16      157.93      145.30      3.42 o 
  -5   1  16      688.91      688.11     10.73 o 
  -4   1  16       65.93       57.66      1.80 o 
  -3   1  16      241.77      248.88      3.39 o 
  -2   1  16        0.71        0.35      0.55 o 
  -1   1  16      178.58      168.54      2.71 o 
   0   1  16      122.69      120.43      2.57 o 
   1   1  16       51.05       46.22      1.66 o 
   2   1  16       26.91       23.85      1.37 o 
   3   1  16      229.12      211.63      4.35 o 
   4   1  16       92.96      112.61     16.35 o 
   5   1  16       38.37       31.93      2.15 o 
   6   1  16        4.39        1.71      1.18 o 
   7   1  16      123.99      115.04      3.87 o 
   8   1  16        2.74        1.29      1.73 o 
   9   1  16       41.29       36.23      3.52 o 
  10   1  16      147.05      155.19      7.88 o 
 -10   2  16       19.09       10.82      3.03 o 
  -9   2  16      137.47      160.66      4.99 o 
  -8   2  16      185.40      180.72      5.06 o 
  -7   2  16       87.01       71.36      3.15 o 
  -6   2  16       18.64        8.76      1.28 o 
  -5   2  16      436.94      450.75      7.94 o 
  -4   2  16        3.13        2.43      0.87 o 
  -3   2  16       87.56       77.72      1.99 o 
  -2   2  16      138.98      122.68      2.35 o 
  -1   2  16      117.53      101.02      2.47 o 
   0   2  16        6.89        6.58      0.93 o 
   1   2  16      218.24      211.44      3.54 o 
   2   2  16      211.17      200.19      3.86 o 
   3   2  16     1599.07     1694.25     10.32 o 
   4   2  16      330.77      328.02      4.70 o 
   5   2  16       54.82       48.97      2.41 o 
   6   2  16       16.08       13.26      1.70 o 
   7   2  16        0.37        0.57      1.47 o 
   8   2  16       88.32       69.10      3.91 o 
   9   2  16        3.40        1.29      1.87 o 
 -10   3  16       15.78       14.66      2.48 o 
  -9   3  16      204.15      233.74      6.25 o 
  -8   3  16       13.08        9.85      1.91 o 
  -7   3  16       41.34       40.09      2.76 o 
  -6   3  16        2.91        0.48      1.10 o 
  -5   3  16      384.96      413.17      5.80 o 
  -4   3  16        5.38        4.33      1.02 o 
  -3   3  16       10.12        5.07      0.96 o 
  -2   3  16      196.73      191.54      4.19 o 
  -1   3  16       63.07       51.35      1.89 o 
   0   3  16        7.28        4.75      0.88 o 
   1   3  16       79.27       70.76      2.25 o 
   2   3  16      161.24      143.38      3.16 o 
   3   3  16     1209.73     1306.37     15.17 o 
   4   3  16       27.45       23.24      1.66 o 
   5   3  16       39.75       41.06      1.97 o 
   6   3  16        6.53        3.67      1.61 o 
   7   3  16       63.54       61.53      3.62 o 
   8   3  16       58.97       48.55      3.71 o 
   9   3  16        0.10        0.83      2.02 o 
  -9   4  16       77.24       86.03      4.08 o 
  -8   4  16        4.56        2.25      1.59 o 
  -7   4  16        1.80        0.73      1.38 o 
  -6   4  16       69.79       60.57      3.02 o 
  -5   4  16       23.17       11.73      1.72 o 
  -4   4  16       62.38       71.32      2.50 o 
  -3   4  16        3.26        0.94      1.08 o 
  -2   4  16       37.64       30.71      2.04 o 
  -1   4  16       37.78       31.82      2.09 o 
   0   4  16      467.62      485.41      6.78 o 
   1   4  16       93.09       84.02      2.57 o 
   2   4  16      201.69      208.51      4.07 o 
   3   4  16        0.14       -0.49      0.86 o 
   4   4  16       93.86       87.12      2.79 o 
   5   4  16       47.19       43.59      2.83 o 
   6   4  16        7.58        6.36      1.53 o 
   7   4  16      228.19      236.18      6.85 o 
   8   4  16       29.65       22.73      2.97 o 
  -8   5  16       76.77       71.78      3.78 o 
  -7   5  16        0.04       -0.65      1.37 o 
  -6   5  16        0.87        0.40      1.38 o 
  -5   5  16        0.40        0.05      1.18 o 
  -4   5  16     1329.38     1395.41     15.71 o 
  -3   5  16        0.00       -0.03      1.11 o 
  -2   5  16      472.61      487.61      7.45 o 
  -1   5  16       34.25       28.22      2.21 o 
   0   5  16       79.48       73.75      2.97 o 
   1   5  16      198.01      197.91      4.69 o 
   2   5  16      146.68      151.74      4.19 o 
   3   5  16       45.34       40.65      2.15 o 
   4   5  16        0.37       -0.31      1.11 o 
   5   5  16        1.00        0.00      1.29 o 
   6   5  16        4.40        2.12      1.49 o 
   7   5  16        0.05       -1.18      1.48 o 
  -7   6  16       70.40       82.46      6.08 o 
  -6   6  16       16.15       11.68      2.52 o 
  -5   6  16       34.21       28.24      3.29 o 
  -4   6  16      300.24      321.54      8.91 o 
  -3   6  16       79.36       77.65      4.17 o 
  -2   6  16       38.11       30.29      2.51 o 
  -1   6  16        1.45        0.68      1.18 o 
   0   6  16        0.32        0.71      1.16 o 
   1   6  16       93.72      102.81      3.69 o 
   2   6  16        3.10        2.13      1.28 o 
   3   6  16       21.77       19.22      2.51 o 
   4   6  16       14.57       16.18      2.40 o 
   5   6  16       25.05       22.43      2.34 o 
   6   6  16       37.82       36.31      2.96 o 
  -6   7  16        0.35        0.59      2.22 o 
  -5   7  16       35.95       39.31      3.89 o 
  -4   7  16        6.15        4.68      2.07 o 
  -3   7  16       86.67       85.17      4.56 o 
  -2   7  16       52.34       36.55      3.41 o 
  -1   7  16       58.52       56.13      3.61 o 
   0   7  16       30.22       25.75      2.41 o 
   1   7  16        1.62       -0.08      1.37 o 
   2   7  16        2.12        0.31      1.68 o 
   3   7  16       95.27      109.38      4.91 o 
   4   7  16        1.95        1.32      1.83 o 
   5   7  16        3.55        2.80      2.00 o 
  -3   8  16       28.68       35.16      3.80 o 
  -2   8  16       50.52       56.97      4.34 o 
  -1   8  16        4.61        3.18      2.14 o 
   0   8  16       20.40       18.33      2.80 o 
   1   8  16        4.77        5.84      2.28 o 
   2   8  16        0.09        0.35      2.01 o 
 -10   1  17      204.01      237.42      9.29 o 
  -9   1  17        2.25        2.43      2.16 o 
  -8   1  17       28.65       28.32      2.41 o 
  -7   1  17        4.41        1.94      1.05 o 
  -6   1  17      640.74      641.75      7.12 o 
  -5   1  17        6.77        5.55      1.11 o 
  -4   1  17      133.73      119.18      2.56 o 
  -3   1  17        2.84        1.44      0.66 o 
  -2   1  17      694.02      694.33      5.56 o 
  -1   1  17        1.24        0.14      0.62 o 
   0   1  17      144.17      138.93      2.84 o 
   1   1  17        8.72        5.33      0.88 o 
   2   1  17        5.89        4.13      1.05 o 
   3   1  17       77.00       70.11      2.70 o 
   4   1  17       87.56       77.17      2.92 o 
   5   1  17        4.16        2.09      1.14 o 
   6   1  17        7.21        4.45      1.39 o 
   7   1  17      158.30      158.89      4.59 o 
   8   1  17       22.04       20.24      2.67 o 
   9   1  17       13.14       10.09      2.44 o 
 -10   2  17       16.64       10.40      3.15 o 
  -9   2  17      302.53      325.12      6.99 o 
  -8   2  17      284.80      282.66      6.33 o 
  -7   2  17       17.53       11.60      1.78 o 
  -6   2  17        4.06        2.13      1.09 o 
  -5   2  17       47.37       42.31      2.01 o 
  -4   2  17      159.58      158.63      3.50 o 
  -3   2  17       28.76       22.90      1.55 o 
  -2   2  17        6.03        5.31      0.81 o 
  -1   2  17      786.47      807.75      9.98 o 
   0   2  17       18.32       18.29      1.32 o 
   1   2  17      254.54      268.55      5.16 o 
   2   2  17        1.77        1.53      0.82 o 
   3   2  17     1655.35     1776.58     18.77 o 
   4   2  17       39.51       32.68      2.22 o 
   5   2  17       64.36       59.48      2.73 o 
   6   2  17       92.45       92.11      3.41 o 
   7   2  17        0.66        0.29      1.54 o 
   8   2  17        4.28        2.31      1.73 o 
   9   2  17       53.15       53.39      4.12 o 
 -10   3  17        2.38        1.64      1.88 o 
  -9   3  17       27.19       26.33      2.81 o 
  -8   3  17      125.89      128.59      4.54 o 
  -7   3  17        5.46        6.76      1.67 o 
  -6   3  17       11.64        3.00      1.41 o 
  -5   3  17       72.75       65.30      2.48 o 
  -4   3  17      114.90      110.77      2.99 o 
  -3   3  17       61.53       52.48      2.44 o 
  -2   3  17       48.66       49.05      2.30 o 
  -1   3  17       58.82       49.83      1.94 o 
   0   3  17        3.37        1.39      0.79 o 
   1   3  17       55.04       49.25      1.98 o 
   2   3  17      122.39      117.42      2.99 o 
   3   3  17       95.67      101.88      2.90 o 
   4   3  17      112.68      105.86      2.97 o 
   5   3  17        3.49        2.20      1.22 o 
   6   3  17       11.36        7.54      1.91 o 
   7   3  17        6.13        4.73      1.74 o 
   8   3  17       15.11        8.76      2.28 o 
   9   3  17       29.11       29.55      3.52 o 
  -9   4  17       10.26        8.75      2.17 o 
  -8   4  17        8.73        4.70      1.84 o 
  -7   4  17        0.78        0.10      1.37 o 
  -6   4  17       23.86       19.67      2.13 o 
  -5   4  17       80.54       68.14      3.02 o 
  -4   4  17      134.31      126.30      3.89 o 
  -3   4  17       33.62       30.46      2.18 o 
  -2   4  17       45.14       32.27      2.19 o 
  -1   4  17      277.82      298.29      5.51 o 
   0   4  17       27.22       23.03      1.93 o 
   1   4  17      236.36      250.47      6.05 o 
   2   4  17        1.04        1.40      0.98 o 
   3   4  17      239.85      252.40      4.54 o 
   4   4  17       14.20       10.33      1.41 o 
   5   4  17        0.93        0.40      1.19 o 
   6   4  17        5.21        2.12      1.70 o 
   7   4  17       11.42       10.01      2.33 o 
   8   4  17        0.05       -0.42      1.96 o 
  -8   5  17      154.83      189.17      5.85 o 
  -7   5  17       57.47       54.83      3.35 o 
  -6   5  17       14.96        9.76      2.27 o 
  -5   5  17       36.58       32.33      3.15 o 
  -4   5  17      493.88      571.32     10.88 o 
  -3   5  17       32.81       35.63      2.49 o 
  -2   5  17       28.92       16.64      1.90 o 
  -1   5  17        1.01        1.31      1.10 o 
   0   5  17        0.22       -0.22      1.05 o 
   1   5  17       14.32       13.18      1.78 o 
   2   5  17       79.05       72.09      3.05 o 
   3   5  17       26.50       23.62      2.14 o 
   4   5  17       12.68       12.52      1.77 o 
   5   5  17        9.57        7.51      1.66 o 
   6   5  17       49.44       44.28      2.94 o 
   7   5  17       27.23       18.48      2.91 o 
  -7   6  17        6.22        5.57      2.34 o 
  -6   6  17        8.62        7.74      2.33 o 
  -5   6  17       64.88       51.87      3.99 o 
  -4   6  17        0.93        0.53      1.72 o 
  -3   6  17      153.73      163.05      5.80 o 
  -2   6  17       54.49       44.88      2.86 o 
  -1   6  17      235.02      246.28      5.72 o 
   0   6  17        7.37        6.14      1.49 o 
   1   6  17        0.18        0.40      1.27 o 
   2   6  17       38.01       36.41      2.71 o 
   3   6  17        2.69        0.96      1.53 o 
   4   6  17       61.80       62.76      3.68 o 
   5   6  17        4.67        4.55      1.96 o 
   6   6  17       54.26       55.97      3.44 o 
  -5   7  17        1.35        1.11      2.14 o 
  -4   7  17        0.41       -1.21      1.93 o 
  -3   7  17       36.06       34.63      3.58 o 
  -2   7  17       97.84      110.15      5.13 o 
  -1   7  17        7.90        8.13      2.16 o 
   0   7  17       14.07       14.36      2.13 o 
   1   7  17        3.10        1.95      1.60 o 
   2   7  17       50.08       56.83      3.75 o 
   3   7  17       21.21       19.18      2.83 o 
   4   7  17        0.14       -0.37      1.89 o 
  -1   8  17       77.79       77.89      4.60 o 
   0   8  17       21.11       17.43      3.37 o 
 -10   0  18      363.14      468.77     17.80 o 
  -9   0  18       57.11       66.92      6.76 o 
  -8   0  18        9.72        7.57      2.30 o 
  -7   0  18        0.00       -0.07      1.60 o 
  -6   0  18      448.78      503.65     10.34 o 
  -5   0  18      545.30      533.89      7.99 o 
  -4   0  18      254.29      254.89      5.30 o 
  -3   0  18       15.68        8.06      1.39 o 
  -2   0  18        0.10        2.74      2.76 o 
  -1   0  18        2.22        1.25      0.91 o 
   0   0  18       38.67       31.04      2.61 o 
   1   0  18     1420.98     1441.92     31.79 o 
   2   0  18      313.88      315.53      7.67 o 
   3   0  18       48.92       44.48      3.58 o 
   4   0  18       92.08       84.95      4.44 o 
   5   0  18      772.30      869.92     14.02 o 
   6   0  18      258.72      261.64      8.07 o 
   7   0  18        0.37       -0.61      1.85 o 
   8   0  18       24.19       18.01      3.14 o 
   9   0  18       96.52       76.38      7.79 o 
 -10   1  18        5.66        3.05      2.66 o 
  -9   1  18        2.56        1.42      2.33 o 
  -8   1  18       79.51       73.31      3.81 o 
  -7   1  18        7.77        3.84      1.21 o 
  -6   1  18       35.07       25.47      1.86 o 
  -5   1  18      972.99     1040.76     14.07 o 
  -4   1  18      148.70      152.48      2.94 o 
  -3   1  18       51.18       44.18      1.62 o 
  -2   1  18       15.99       12.02      1.17 o 
  -1   1  18      370.63      364.43      4.68 o 
   0   1  18        0.21        0.49      0.70 o 
   1   1  18       32.99       27.61      1.91 o 
   2   1  18       58.09       47.00      2.29 o 
   3   1  18      147.31      140.98      3.81 o 
   4   1  18        2.91        2.89      1.15 o 
   5   1  18        3.07        1.78      1.13 o 
   6   1  18       90.64       83.10      3.36 o 
   7   1  18       68.72       61.46      3.07 o 
   8   1  18        5.38        4.23      1.96 o 
   9   1  18       16.98       13.46      3.34 o 
 -10   2  18       92.28      106.77      6.48 o 
  -9   2  18        5.94        6.80      2.23 o 
  -8   2  18        0.02        0.27      1.48 o 
  -7   2  18        2.01        0.95      1.36 o 
  -6   2  18       13.57       17.35      1.66 o 
  -5   2  18      151.40      152.10      4.14 o 
  -4   2  18       47.34       40.83      1.95 o 
  -3   2  18      107.14      105.70      2.79 o 
  -2   2  18      229.78      245.16      4.97 o 
  -1   2  18        0.62        1.12      0.80 o 
   0   2  18       47.10       39.29      1.75 o 
   1   2  18      375.95      380.93      5.01 o 
   2   2  18      376.20      381.88      6.11 o 
   3   2  18      221.54      217.31      4.76 o 
   4   2  18        7.77        5.04      1.38 o 
   5   2  18       53.20       47.59      2.60 o 
   6   2  18        3.87        3.71      1.45 o 
   7   2  18       16.77       11.49      2.33 o 
   8   2  18        1.51        0.91      1.97 o 
   9   2  18       20.61       22.63      3.19 o 
  -9   3  18        7.72        4.15      1.96 o 
  -8   3  18       28.41       22.91      2.48 o 
  -7   3  18        0.43       -1.17      1.33 o 
  -6   3  18      161.65      158.92      4.62 o 
  -5   3  18      211.71      220.65      4.40 o 
  -4   3  18        2.67        1.53      1.07 o 
  -3   3  18      344.33      333.66      7.78 o 
  -2   3  18      401.81      436.42      7.28 o 
  -1   3  18      156.36      143.60      4.27 o 
   0   3  18       20.68       15.75      1.42 o 
   1   3  18        8.30        5.69      1.08 o 
   2   3  18      395.77      409.64      8.08 o 
   3   3  18       29.83       17.78      1.56 o 
   4   3  18        0.97        0.45      1.12 o 
   5   3  18       45.58       37.62      2.52 o 
   6   3  18        1.83        0.15      1.56 o 
   7   3  18       21.82       16.34      2.52 o 
   8   3  18       17.25       15.46      2.72 o 
  -9   4  18       11.69       10.95      2.38 o 
  -8   4  18       47.36       45.03      3.37 o 
  -7   4  18        1.14       -0.75      1.42 o 
  -6   4  18       26.35       20.42      2.25 o 
  -5   4  18       17.31       13.15      2.23 o 
  -4   4  18      104.26       89.58      3.40 o 
  -3   4  18       14.08       15.11      1.78 o 
  -2   4  18      141.55      129.83      3.85 o 
  -1   4  18        8.09        6.29      1.35 o 
   0   4  18       12.70       11.52      1.59 o 
   1   4  18       73.33       66.39      2.43 o 
   2   4  18      189.98      204.25      4.21 o 
   3   4  18       65.55       57.30      2.42 o 
   4   4  18       70.94       72.82      2.68 o 
   5   4  18        0.01        0.28      1.47 o 
   6   4  18       53.37       53.28      3.52 o 
   7   4  18       28.63       26.05      3.20 o 
   8   4  18       59.25       62.40      4.32 o 
  -8   5  18       52.48       46.22      4.24 o 
  -7   5  18        2.43        2.08      1.92 o 
  -6   5  18       94.78      104.19      5.01 o 
  -5   5  18        7.89        6.11      2.00 o 
  -4   5  18       85.30       81.85      4.21 o 
  -3   5  18      156.94      150.07      4.46 o 
  -2   5  18        2.52        0.60      1.21 o 
  -1   5  18       82.71       74.61      3.14 o 
   0   5  18      109.58      106.96      3.73 o 
   1   5  18       11.29        7.47      1.54 o 
   2   5  18      104.04       98.43      3.61 o 
   3   5  18       32.59       29.86      2.40 o 
   4   5  18        6.35        5.15      1.57 o 
   5   5  18       62.87       56.66      3.02 o 
   6   5  18        8.28        7.23      2.24 o 
   7   5  18        0.06       -2.64      2.05 o 
  -6   6  18        2.44       -0.27      1.96 o 
  -5   6  18       18.47       12.59      2.66 o 
  -4   6  18      155.18      163.32      6.06 o 
  -3   6  18      121.89      125.08      5.28 o 
  -2   6  18        0.02       -0.01      1.34 o 
  -1   6  18        2.43        0.68      1.40 o 
   0   6  18       28.65       23.94      2.30 o 
   1   6  18        6.25        6.05      1.64 o 
   2   6  18       61.30       53.31      3.02 o 
   3   6  18       49.22       44.27      3.34 o 
   4   6  18       43.02       48.36      4.66 o 
   5   6  18        5.85        1.83      1.96 o 
  -4   7  18        6.00        2.38      2.17 o 
  -3   7  18        9.84        4.64      2.20 o 
  -2   7  18        4.78        5.82      2.27 o 
  -1   7  18       15.79       14.75      2.66 o 
   0   7  18       23.27       19.89      2.44 o 
   1   7  18      117.79      140.92      4.74 o 
   2   7  18       15.53       12.22      2.35 o 
   3   7  18      105.11      128.12      5.50 o 
 -10   1  19       96.69      110.15      6.68 o 
  -9   1  19       35.77       27.27      3.87 o 
  -8   1  19       17.74       16.14      2.47 o 
  -7   1  19       13.02        9.37      1.50 o 
  -6   1  19       14.62       12.55      1.53 o 
  -5   1  19      431.81      447.92      7.15 o 
  -4   1  19       66.32       60.17      2.24 o 
  -3   1  19      383.13      391.98      6.71 o 
  -2   1  19       10.22        8.47      1.11 o 
  -1   1  19      383.83      399.98      5.11 o 
   0   1  19        0.00        0.16      0.85 o 
   1   1  19       30.52       20.92      1.81 o 
   2   1  19       38.99       37.02      2.11 o 
   3   1  19        0.36       -0.27      0.95 o 
   4   1  19      242.95      244.98      5.32 o 
   5   1  19       72.10       57.81      2.81 o 
   6   1  19       70.60       75.88      3.32 o 
   7   1  19        0.94        0.51      1.49 o 
   8   1  19       11.08        7.83      2.32 o 
  -9   2  19       39.06       33.52      3.44 o 
  -8   2  19        0.00       -1.79      1.40 o 
  -7   2  19       60.67       53.95      2.99 o 
  -6   2  19        0.05       -0.77      1.03 o 
  -5   2  19      175.02      154.20      3.69 o 
  -4   2  19       17.94       14.64      1.50 o 
  -3   2  19       41.64       33.65      2.09 o 
  -2   2  19        0.12        0.43      0.79 o 
  -1   2  19      124.04      114.27      2.87 o 
   0   2  19      165.17      162.49      3.42 o 
   1   2  19        1.28        0.62      0.97 o 
   2   2  19       44.45       40.10      2.25 o 
   3   2  19      161.03      161.77      4.29 o 
   4   2  19       51.14       41.82      2.56 o 
   5   2  19       41.61       32.47      2.51 o 
   6   2  19       46.40       41.36      2.79 o 
   7   2  19       43.88       42.30      3.63 o 
   8   2  19        3.28        1.45      1.89 o 
  -9   3  19        2.67        1.39      1.84 o 
  -8   3  19       40.74       43.23      3.24 o 
  -7   3  19       17.66        7.47      1.84 o 
  -6   3  19       42.95       34.32      2.64 o 
  -5   3  19       89.84       87.73      3.39 o 
  -4   3  19       14.42       13.79      1.72 o 
  -3   3  19       94.85       85.10      3.17 o 
  -2   3  19       86.65       88.16      3.17 o 
  -1   3  19        6.34        3.63      1.16 o 
   0   3  19       28.65       25.67      1.70 o 
   1   3  19      273.58      280.97      4.67 o 
   2   3  19       93.70       94.61      2.88 o 
   3   3  19       83.90       72.84      3.04 o 
   4   3  19        2.00       -0.67      1.18 o 
   5   3  19        2.91        2.36      1.37 o 
   6   3  19       13.20        8.41      2.69 o 
   7   3  19        3.59        3.28      1.69 o 
   8   3  19       32.19       29.14      3.03 o 
  -8   4  19       27.55       27.83      3.74 o 
  -7   4  19        2.44        1.02      1.80 o 
  -6   4  19        6.64        6.27      1.96 o 
  -5   4  19        4.24        1.58      1.62 o 
  -4   4  19        8.71        3.80      1.41 o 
  -3   4  19      312.46      303.57      6.65 o 
  -2   4  19       30.80       22.69      2.08 o 
  -1   4  19       40.50       38.35      2.40 o 
   0   4  19        5.69        4.43      1.27 o 
   1   4  19        1.03        0.37      1.10 o 
   2   4  19      872.93     1011.35      9.43 o 
   3   4  19       14.58       12.80      1.58 o 
   4   4  19      128.00      131.34      4.21 o 
   5   4  19       18.96       11.54      2.25 o 
   6   4  19       61.18       62.32      3.81 o 
   7   4  19        0.01       -1.47      1.84 o 
  -7   5  19       80.60       95.82      5.08 o 
  -6   5  19        7.09        6.84      2.21 o 
  -5   5  19       12.71        7.47      2.05 o 
  -4   5  19        6.56        4.32      1.83 o 
  -3   5  19       43.90       37.18      2.76 o 
  -2   5  19        2.57        1.06      1.35 o 
  -1   5  19        7.50        5.99      1.46 o 
   0   5  19        1.56        1.17      1.27 o 
   1   5  19        9.66        6.93      1.54 o 
   2   5  19        9.78       11.17      1.76 o 
   3   5  19        0.70        0.06      1.30 o 
   4   5  19       13.59       15.57      2.44 o 
   5   5  19        0.26       -0.26      1.78 o 
   6   5  19       24.50       20.59      2.93 o 
  -6   6  19       58.31       62.32      4.39 o 
  -5   6  19       17.68       10.40      2.51 o 
  -4   6  19       21.64       19.75      2.92 o 
  -3   6  19      118.14      103.58      4.93 o 
  -2   6  19       14.43       12.09      2.33 o 
  -1   6  19       13.72       14.61      2.10 o 
   0   6  19        9.52        8.71      1.77 o 
   1   6  19        0.73        1.00      1.38 o 
   2   6  19      383.89      444.71      9.18 o 
   3   6  19       51.92       51.01      3.72 o 
   4   6  19        6.14        7.35      2.26 o 
   5   6  19        0.03       -0.26      1.89 o 
  -4   7  19       35.98       38.45      3.96 o 
  -3   7  19        2.12        1.83      2.06 o 
  -2   7  19      171.65      200.71      6.95 o 
  -1   7  19       36.70       34.53      3.56 o 
   0   7  19       16.80       20.33      2.51 o 
   1   7  19       13.11       15.12      2.25 o 
   2   7  19       16.75       18.98      2.84 o 
  -9   0  20        1.16        0.56      2.94 o 
  -8   0  20        4.55        4.85      2.94 o 
  -7   0  20        4.41        3.60      2.05 o 
  -6   0  20        0.10        0.36      1.63 o 
  -5   0  20     1004.53     1109.38     15.00 o 
  -4   0  20      954.89      998.88     11.00 o 
  -3   0  20      143.69      135.04      5.13 o 
  -2   0  20       71.52       58.59      3.53 o 
  -1   0  20       91.87      101.35      4.52 o 
   0   0  20       27.25       22.22      2.67 o 
   1   0  20      389.44      439.67      9.46 o 
   2   0  20        5.85        2.48      1.54 o 
   3   0  20      166.07      166.12      6.27 o 
   4   0  20        9.04        6.74      2.11 o 
   5   0  20      301.82      311.33     16.37 o 
   6   0  20       18.09       14.90      2.82 o 
   7   0  20        0.56        0.24      2.04 o 
   8   0  20       46.43       43.61      4.68 o 
  -9   1  20      111.36      124.20      6.74 o 
  -8   1  20       32.09       36.76      2.94 o 
  -7   1  20      105.15      100.33      3.66 o 
  -6   1  20       61.10       54.77      2.41 o 
  -5   1  20        0.55       -0.22      1.01 o 
  -4   1  20      179.98      176.51      4.31 o 
  -3   1  20      171.85      168.31      3.56 o 
  -2   1  20        0.44       -0.44      0.80 o 
  -1   1  20      215.93      242.15      4.86 o 
   0   1  20      158.04      164.31      4.10 o 
   1   1  20       35.63       31.06      2.17 o 
   2   1  20      106.39      102.79      3.69 o 
   3   1  20       14.49       10.63      1.61 o 
   4   1  20       10.42        7.82      1.52 o 
   5   1  20       81.43       73.67      3.27 o 
   6   1  20        3.31        1.39      1.38 o 
   7   1  20        4.59        3.53      1.59 o 
   8   1  20        0.28       -0.31      1.96 o 
  -9   2  20       14.49       11.57      2.55 o 
  -8   2  20       20.00       16.29      2.27 o 
  -7   2  20       20.42       17.52      2.16 o 
  -6   2  20        4.85        7.18      1.44 o 
  -5   2  20        3.00        0.98      1.05 o 
  -4   2  20      168.06      165.31      4.34 o 
  -3   2  20       24.33       21.84      1.90 o 
  -2   2  20      268.74      272.84      7.15 o 
  -1   2  20       10.78        7.26      1.15 o 
   0   2  20        3.47        1.85      1.06 o 
   1   2  20       73.46       68.68      2.83 o 
   2   2  20        2.08        1.78      1.12 o 
   3   2  20      250.03      273.33      5.69 o 
   4   2  20       25.58       17.69      2.01 o 
   5   2  20      159.34      160.38      4.65 o 
   6   2  20        1.52        1.01      1.47 o 
   7   2  20        5.66        4.29      2.07 o 
   8   2  20        0.35       -1.07      1.99 o 
  -9   3  20        0.67        1.65      1.94 o 
  -8   3  20        6.06        3.51      1.82 o 
  -7   3  20       72.59       73.15      3.54 o 
  -6   3  20      192.24      199.54      6.25 o 
  -5   3  20        1.97        0.65      1.27 o 
  -4   3  20       50.83       40.89      2.55 o 
  -3   3  20       58.46       46.59      2.52 o 
  -2   3  20      204.47      193.85      4.67 o 
  -1   3  20       96.63       89.37      3.23 o 
   0   3  20       44.05       36.19      2.22 o 
   1   3  20        9.64        9.24      1.36 o 
   2   3  20      248.24      253.07      5.41 o 
   3   3  20       72.77       66.53      3.01 o 
   4   3  20       22.72       18.60      2.09 o 
   5   3  20      184.29      183.13      5.08 o 
   6   3  20        7.38        2.37      1.86 o 
   7   3  20        2.94        0.38      1.93 o 
  -8   4  20        7.67        4.94      2.34 o 
  -7   4  20       78.59       74.17      4.38 o 
  -6   4  20       10.75        8.82      2.16 o 
  -5   4  20      233.34      244.55      7.03 o 
  -4   4  20        0.07       -0.75      1.24 o 
  -3   4  20       60.83       55.58      2.98 o 
  -2   4  20       54.87       47.15      2.66 o 
  -1   4  20       32.16       28.80      2.37 o 
   0   4  20        2.26        1.78      1.19 o 
   1   4  20      170.91      168.49      4.51 o 
   2   4  20       30.15       26.73      2.04 o 
   3   4  20       41.93       44.66      2.76 o 
   4   4  20      275.92      298.37      6.34 o 
   5   4  20      207.85      223.05      6.86 o 
   6   4  20        0.10       -0.37      1.83 o 
   7   4  20        0.05       -0.83      1.99 o 
  -7   5  20        6.04        4.63      2.36 o 
  -6   5  20       10.23       11.42      2.62 o 
  -5   5  20       43.40       46.91      3.75 o 
  -4   5  20       83.31       88.07      4.59 o 
  -3   5  20       30.36       27.47      2.49 o 
  -2   5  20      261.47      280.49      6.37 o 
  -1   5  20        1.12       -0.10      1.27 o 
   0   5  20        2.42        0.71      1.32 o 
   1   5  20        9.31        3.87      1.50 o 
   2   5  20       18.32       13.07      1.96 o 
   3   5  20      142.34      153.10      4.61 o 
   4   5  20       15.27       10.89      2.98 o 
   5   5  20       18.25       14.41      2.61 o 
   6   5  20        0.01       -1.14      2.05 o 
  -5   6  20       59.93       72.11      4.58 o 
  -4   6  20       44.01       45.15      3.92 o 
  -3   6  20        3.61        1.35      2.00 o 
  -2   6  20       78.84       74.37      4.23 o 
  -1   6  20        3.28        3.82      1.60 o 
   0   6  20        1.99        3.37      1.56 o 
   1   6  20       88.85       89.70      3.83 o 
   2   6  20        1.76       -0.68      1.52 o 
   3   6  20       33.67       39.89      3.50 o 
   4   6  20       20.52       22.82      2.97 o 
  -2   7  20       23.58       23.59      3.24 o 
  -1   7  20       30.38       29.17      3.44 o 
   0   7  20       32.84       38.00      3.13 o 
   1   7  20        7.38        4.32      2.18 o 
  -9   1  21       32.14       36.47      4.60 o 
  -8   1  21      194.91      222.12      6.91 o 
  -7   1  21       61.67       61.23      3.57 o 
  -6   1  21        9.37        6.28      1.41 o 
  -5   1  21       71.95       64.41      2.92 o 
  -4   1  21      702.33      744.13     15.53 o 
  -3   1  21      210.66      209.99      4.05 o 
  -2   1  21      125.02      123.66      3.60 o 
  -1   1  21        0.17       -0.15      0.99 o 
   0   1  21        5.47        4.40      1.25 o 
   1   1  21       62.10       60.54      2.73 o 
   2   1  21        0.27       -0.33      1.02 o 
   3   1  21       71.28       64.28      2.96 o 
   4   1  21       62.90       50.74      2.76 o 
   5   1  21        3.18        1.11      1.30 o 
   6   1  21       11.29       10.17      1.89 o 
   7   1  21        1.55        0.66      1.61 o 
   8   1  21        0.03       -1.24      1.93 o 
  -9   2  21        0.29       -0.07      2.02 o 
  -8   2  21       89.14       91.52      4.63 o 
  -7   2  21       17.18       15.52      2.23 o 
  -6   2  21        1.39       -0.50      1.29 o 
  -5   2  21       73.41       72.86      3.17 o 
  -4   2  21      277.65      293.66      5.83 o 
  -3   2  21       24.71       20.68      1.95 o 
  -2   2  21        1.58        1.56      1.09 o 
  -1   2  21        2.94        0.96      1.03 o 
   0   2  21        0.44       -0.12      1.03 o 
   1   2  21        0.00       -0.10      1.02 o 
   2   2  21        2.08        0.21      1.14 o 
   3   2  21       10.44        7.27      1.60 o 
   4   2  21      194.44      199.91      5.14 o 
   5   2  21       37.73       29.48      2.57 o 
   6   2  21       39.97       42.43      2.99 o 
   7   2  21        0.10       -0.59      1.85 o 
  -8   3  21       23.40       27.52      3.42 o 
  -7   3  21       73.76       71.37      4.21 o 
  -6   3  21       15.80        7.06      2.05 o 
  -5   3  21        1.05        0.55      1.29 o 
  -4   3  21        0.13       -0.78      1.19 o 
  -3   3  21       93.32       83.38      3.26 o 
  -2   3  21        6.70        4.79      1.35 o 
  -1   3  21        6.32        5.11      1.40 o 
   0   3  21        4.94        3.06      1.27 o 
   1   3  21       56.26       51.36      2.68 o 
   2   3  21        0.11        0.32      1.21 o 
   3   3  21       21.23       20.09      2.10 o 
   4   3  21      341.13      342.01      6.81 o 
   5   3  21      122.21      113.90      4.24 o 
   6   3  21        3.00        1.67      1.90 o 
   7   3  21        7.99        3.56      2.30 o 
  -7   4  21        0.06       -0.31      2.00 o 
  -6   4  21       22.52       20.10      2.89 o 
  -5   4  21       58.53       58.63      3.72 o 
  -4   4  21        0.00        0.04      1.31 o 
  -3   4  21      137.36      116.41      4.00 o 
  -2   4  21        0.01       -0.44      1.12 o 
  -1   4  21      428.61      487.37      7.81 o 
   0   4  21       40.43       37.77      2.56 o 
   1   4  21      102.88       99.48      3.63 o 
   2   4  21      140.36      152.33      5.38 o 
   3   4  21      112.21      119.90      4.18 o 
   4   4  21       38.84       26.07      2.52 o 
   5   4  21        6.65        3.86      2.11 o 
   6   4  21       14.99        7.95      2.37 o 
  -6   5  21      150.32      171.10      6.58 o 
  -5   5  21       36.31       41.69      3.77 o 
  -4   5  21        0.05       -0.70      1.78 o 
  -3   5  21      213.92      225.08      6.81 o 
  -2   5  21        2.37        1.81      1.46 o 
  -1   5  21       15.26       12.34      1.91 o 
   0   5  21        0.69       -0.49      1.30 o 
   1   5  21      129.66      141.01      4.54 o 
   2   5  21       76.43       87.89      3.70 o 
   3   5  21       46.07       48.09      3.71 o 
   4   5  21        5.00        3.82      2.47 o 
   5   5  21        5.20        3.50      2.18 o 
  -4   6  21       13.55       13.88      2.79 o 
  -3   6  21      341.61      388.25      9.36 o 
  -2   6  21        5.76        4.51      2.12 o 
  -1   6  21        1.34        0.25      1.58 o 
   0   6  21       75.72       76.25      3.65 o 
   1   6  21        5.77        6.01      1.87 o 
   2   6  21       35.01       29.22      2.75 o 
   3   6  21        0.00       -1.27      2.23 o 
  -9   0  22       12.52       15.50      4.93 o 
  -8   0  22      243.49      271.98     12.72 o 
  -7   0  22      136.92      144.56      6.29 o 
  -6   0  22       67.63       62.67      4.29 o 
  -5   0  22      602.65      651.26     17.80 o 
  -4   0  22       14.45        9.82      2.33 o 
  -3   0  22      521.21      598.04     15.42 o 
  -2   0  22       58.07       51.29      3.59 o 
  -1   0  22      199.04      191.32      6.52 o 
   0   0  22      298.32      306.19     14.74 o 
   1   0  22      138.61      144.64      5.86 o 
   2   0  22        8.97        6.40      2.12 o 
   3   0  22       65.60       57.25      3.99 o 
   4   0  22       38.97       38.48      3.99 o 
   5   0  22      246.57      284.05      8.98 o 
   6   0  22       29.43       22.37      3.53 o 
   7   0  22       10.40        8.05      2.94 o 
  -8   1  22      177.29      199.97      6.84 o 
  -7   1  22       50.54       54.86      4.37 o 
  -6   1  22        3.57        3.76      1.69 o 
  -5   1  22      122.04      124.58      3.99 o 
  -4   1  22      184.22      171.11      4.50 o 
  -3   1  22       17.00       11.92      1.99 o 
  -2   1  22      166.48      168.29      4.96 o 
  -1   1  22        2.18        1.56      1.07 o 
   0   1  22       35.82       28.37      2.25 o 
   1   1  22       21.45       16.56      1.86 o 
   2   1  22      119.62      125.26      3.98 o 
   3   1  22       62.16       61.10      2.97 o 
   4   1  22       22.16       15.33      1.98 o 
   5   1  22        0.07        0.07      1.32 o 
   6   1  22        2.28        0.29      1.59 o 
   7   1  22        0.07       -0.16      1.70 o 
  -8   2  22       51.92       62.75      4.95 o 
  -7   2  22        3.39        2.31      1.95 o 
  -6   2  22       39.28       39.87      3.37 o 
  -5   2  22       82.27       76.74      3.32 o 
  -4   2  22      195.67      209.56      5.05 o 
  -3   2  22       69.33       67.37      2.96 o 
  -2   2  22       43.37       37.51      2.97 o 
  -1   2  22      166.24      167.11      5.29 o 
   0   2  22       10.22        7.19      1.44 o 
   1   2  22        6.87        5.09      1.42 o 
   2   2  22       34.49       29.82      2.37 o 
   3   2  22        7.85        3.42      1.44 o 
   4   2  22       22.38       11.68      1.88 o 
   5   2  22        9.52        6.40      1.84 o 
   6   2  22        3.07        0.39      1.63 o 
   7   2  22        2.22        0.51      2.01 o 
  -8   3  22       79.11       66.65      4.33 o 
  -7   3  22      109.07      110.52      5.11 o 
  -6   3  22        5.95        4.96      2.00 o 
  -5   3  22        7.10        4.03      1.84 o 
  -4   3  22       12.67        8.59      1.73 o 
  -3   3  22       27.42       29.43      2.52 o 
  -2   3  22        6.86        4.70      1.40 o 
  -1   3  22       64.70       56.63      3.39 o 
   0   3  22        0.08        0.39      1.48 o 
   1   3  22       64.18       62.75      2.94 o 
   2   3  22      167.20      173.09      4.77 o 
   3   3  22        0.10       -0.39      1.25 o 
   5   3  22       26.50       23.91      2.56 o 
   6   3  22        0.37       -1.69      1.75 o 
  -7   4  22       19.54       18.92      3.01 o 
  -6   4  22        1.64        0.24      1.99 o 
  -5   4  22       23.00       18.60      2.71 o 
  -4   4  22        6.30        3.40      1.78 o 
  -3   4  22        0.98        0.35      1.35 o 
  -2   4  22        4.03        2.50      1.41 o 
  -1   4  22        1.47        1.83      1.35 o 
   0   4  22       80.72       71.16      3.28 o 
   1   4  22       16.49       12.11      2.16 o 
   2   4  22       30.52       33.85      3.22 o 
   3   4  22      253.42      287.88      7.52 o 
   4   4  22       12.19        4.85      1.85 o 
   5   4  22       76.42       64.33      4.13 o 
  -6   5  22        0.10       -0.78      2.12 o 
  -5   5  22        3.67        3.58      2.16 o 
  -4   5  22        4.33        3.34      1.98 o 
  -3   5  22      199.85      203.12      6.64 o 
  -2   5  22        2.47        2.62      1.63 o 
  -1   5  22       53.24       46.27      3.09 o 
   0   5  22       53.15       59.49      3.21 o 
   1   5  22       11.35        8.91      1.85 o 
   2   5  22        0.14       -1.13      1.62 o 
   3   5  22       26.63       23.27      2.95 o 
   4   5  22        0.68        2.24      2.58 o 
  -4   6  22        1.81        0.44      2.23 o 
  -3   6  22      342.21      373.60     13.67 o 
  -2   6  22       26.89       28.73      3.35 o 
  -1   6  22       22.22       27.28      2.78 o 
   0   6  22        6.03        2.96      1.68 o 
   1   6  22       25.13       24.69      2.70 o 
   2   6  22        2.08        5.37      2.94 o 
  -8   1  23        4.05        4.11      2.36 o 
  -7   1  23        0.16        0.41      2.06 o 
  -6   1  23        4.39        3.55      1.82 o 
  -5   1  23       28.41       32.62      2.99 o 
  -4   1  23      144.11      138.01      4.95 o 
  -3   1  23       11.73        9.50      1.97 o 
  -2   1  23       13.64       10.01      1.59 o 
  -1   1  23        0.29        0.13      1.07 o 
   0   1  23       13.36       11.72      1.72 o 
   1   1  23        3.29        3.08      1.33 o 
   2   1  23      341.61      354.97      6.75 o 
   3   1  23        5.91        2.85      1.58 o 
   4   1  23       46.66       45.41      3.11 o 
   5   1  23        2.30        1.74      1.57 o 
   6   1  23       21.63       19.36      2.43 o 
   7   1  23       12.40        9.80      2.72 o 
  -8   2  23       27.16       25.28      3.90 o 
  -7   2  23       67.99       58.53      4.75 o 
  -6   2  23        4.14        3.02      1.98 o 
  -5   2  23       44.48       40.44      2.79 o 
  -4   2  23       12.71       11.07      1.81 o 
  -3   2  23        6.66        3.15      1.60 o 
  -2   2  23       65.57       58.48      3.31 o 
  -1   2  23       11.84        7.48      1.86 o 
   0   2  23      242.25      246.27      5.50 o 
   1   2  23        1.69        0.28      1.19 o 
   2   2  23        3.49        1.45      1.36 o 
   3   2  23        2.79        0.99      1.35 o 
   4   2  23      192.37      205.00      5.49 o 
   5   2  23       22.86       18.61      2.35 o 
   6   2  23        6.08        4.90      2.04 o 
  -7   3  23        8.29        7.27      2.36 o 
  -6   3  23        6.21        4.72      2.14 o 
  -5   3  23       40.98       42.47      3.44 o 
  -4   3  23        2.40        0.61      1.42 o 
  -3   3  23        4.05        2.23      1.37 o 
  -2   3  23       29.30       26.26      2.72 o 
  -1   3  23      105.37      103.45      5.65 o 
   0   3  23       95.85       82.28      4.11 o 
   1   3  23       33.28       27.70      2.81 o 
   2   3  23      115.71      115.29      4.12 o 
   3   3  23        6.83        4.07      1.68 o 
   4   3  23        0.19        0.12      1.58 o 
   5   3  23       27.83       19.98      2.54 o 
   6   3  23        2.07        0.37      2.09 o 
  -6   4  23        0.01        0.80      1.97 o 
  -5   4  23       91.61       91.83      5.80 o 
  -4   4  23        8.52        8.70      2.27 o 
  -3   4  23       23.85       17.96      2.22 o 
  -2   4  23       57.33       53.92      3.01 o 
  -1   4  23        3.27        4.33      1.82 o 
   0   4  23        3.57        3.20      1.85 o 
   1   4  23       21.78       18.41      2.60 o 
   2   4  23        0.00       -1.30      1.77 o 
   3   4  23       24.61       20.50      2.84 o 
   4   4  23        4.60        5.61      1.94 o 
   5   4  23        0.50        1.81      2.09 o 
  -5   5  23        0.39       -0.51      2.04 o 
  -4   5  23        1.21        0.11      1.88 o 
  -3   5  23       54.25       43.95      3.72 o 
  -2   5  23       86.23       95.26      3.99 o 
  -1   5  23       46.74       43.78      3.08 o 
   0   5  23        0.22        0.23      1.83 o 
   1   5  23        6.54        7.68      2.29 o 
   2   5  23        0.18       -0.50      1.85 o 
   3   5  23       39.59       40.73      4.66 o 
  -2   6  23        4.17        4.88      2.39 o 
  -1   6  23        0.95        1.53      1.85 o 
   0   6  23       76.71       83.57      3.97 o 
   1   6  23        0.37        0.20      2.28 o 
  -7   0  24        9.15       16.13      4.61 o 
  -6   0  24       11.02        7.63      3.82 o 
  -5   0  24       76.67       64.86      6.36 o 
  -4   0  24     1417.35     1646.34     29.41 o 
  -3   0  24        0.03       -0.08      1.71 o 
  -2   0  24      345.88      358.20      9.38 o 
  -1   0  24        0.53       -0.69      1.63 o 
   0   0  24       49.11       46.31      3.76 o 
   1   0  24       50.18       40.65      3.96 o 
   2   0  24      316.44      345.45     11.72 o 
   3   0  24       89.12       94.98      5.42 o 
   4   0  24       10.61        3.51      2.30 o 
   5   0  24       91.35       78.28      5.22 o 
   6   0  24       77.88       65.78      5.07 o 
  -7   1  24        2.96        5.12      2.80 o 
  -6   1  24        0.53       -0.08      2.09 o 
  -5   1  24        8.68        9.21      2.55 o 
  -4   1  24      217.71      236.33      6.47 o 
  -3   1  24      113.44      114.75      4.56 o 
  -2   1  24       13.59       13.14      2.12 o 
  -1   1  24       41.92       42.00      2.65 o 
   0   1  24       50.36       41.94      2.60 o 
   1   1  24        0.02       -0.77      1.20 o 
   2   1  24        0.24        0.78      1.33 o 
   3   1  24       30.11       24.90      2.39 o 
   4   1  24        0.00       -0.02      1.49 o 
   5   1  24        0.13       -0.22      1.56 o 
   6   1  24       78.57       75.16      3.85 o 
  -7   2  24       35.13       36.23      4.41 o 
  -6   2  24       19.11       15.33      2.61 o 
  -5   2  24       62.71       49.69      3.52 o 
  -4   2  24       10.31        7.17      2.02 o 
  -3   2  24        2.87        2.24      1.64 o 
  -2   2  24      138.05      131.55      5.00 o 
  -1   2  24        0.03       -0.60      1.42 o 
   0   2  24       28.37       22.40      2.61 o 
   1   2  24       43.92       39.23      2.71 o 
   2   2  24        4.63        2.13      1.49 o 
   3   2  24        8.57        8.04      1.85 o 
   4   2  24       24.15       18.62      2.36 o 
   5   2  24        2.14        0.62      1.69 o 
   6   2  24       18.43       19.81      3.11 o 
  -6   3  24        0.46        0.46      2.03 o 
  -5   3  24      109.29      112.46      4.99 o 
  -4   3  24       69.61       68.79      3.39 o 
  -3   3  24       35.29       27.24      2.91 o 
  -2   3  24      109.48       93.36      4.40 o 
  -1   3  24       93.51       81.41      5.38 o 
   0   3  24      133.52      129.50      5.14 o 
   1   3  24       16.00       16.39      2.83 o 
   2   3  24        0.27        0.19      1.73 o 
   3   3  24      734.31      879.26     15.85 o 
   4   3  24        1.12       -0.54      1.63 o 
   5   3  24       24.92       23.01      3.24 o 
  -5   4  24        2.18        0.47      2.01 o 
  -4   4  24       48.90       55.05      3.89 o 
  -3   4  24       16.08       11.23      2.00 o 
  -2   4  24       20.83       19.02      2.70 o 
  -1   4  24      103.99      100.65      4.79 o 
   0   4  24       17.60       17.18      2.60 o 
   1   4  24        0.79        0.76      1.73 o 
   2   4  24        0.51       -0.04      1.73 o 
   3   4  24      138.80      143.56      5.72 o 
   4   4  24       64.57       57.95      5.31 o 
  -4   5  24        3.98        3.62      2.28 o 
  -3   5  24       25.16       24.19      3.24 o 
  -2   5  24       59.41       55.28      3.46 o 
  -1   5  24        1.60        0.46      1.94 o 
   0   5  24        0.09       -0.18      1.92 o 
   1   5  24        4.91        4.94      2.23 o 
   2   5  24       26.02       21.91      3.04 o 
  -7   1  25        2.77        0.56      3.82 o 
  -6   1  25        8.20        3.20      2.55 o 
  -5   1  25        1.45        3.14      2.41 o 
  -4   1  25       56.72       53.55      4.83 o 
  -3   1  25      229.54      230.24      6.53 o 
  -2   1  25      226.01      239.55      6.62 o 
  -1   1  25        1.14        1.44      1.33 o 
   0   1  25        3.10        1.68      1.36 o 
   1   1  25       42.83       35.45      2.75 o 
   2   1  25       24.71       19.57      2.30 o 
   3   1  25        5.45        2.78      1.59 o 
   4   1  25       24.25       19.15      2.44 o 
   5   1  25       14.77       11.53      2.24 o 
  -6   2  25      108.99      117.15      9.22 o 
  -5   2  25       43.27       42.06      3.67 o 
  -4   2  25       22.75       19.87      2.73 o 
  -3   2  25        0.03       -0.21      1.64 o 
  -2   2  25        2.71        3.12      1.70 o 
  -1   2  25       12.75        7.32      2.02 o 
   0   2  25        2.56        2.37      1.75 o 
   1   2  25       32.42       31.18      2.67 o 
   2   2  25        4.91        2.96      1.58 o 
   3   2  25        1.18        0.70      1.55 o 
   4   2  25        1.80        0.76      1.65 o 
   5   2  25      100.57      105.48      4.44 o 
  -6   3  25        0.29       -0.78      2.08 o 
  -5   3  25        3.84        0.80      2.38 o 
  -4   3  25       12.28        8.28      2.27 o 
  -3   3  25        1.90        2.77      1.94 o 
  -2   3  25        0.96       -0.18      1.59 o 
  -1   3  25        2.85        0.77      1.67 o 
   0   3  25       34.64       29.66      3.11 o 
   1   3  25        0.09       -0.78      1.59 o 
   2   3  25      191.99      225.42      6.97 o 
   3   3  25       41.40       39.23      3.14 o 
   4   3  25      136.78      148.40      5.13 o 
  -5   4  25        4.57        0.30      2.18 o 
  -4   4  25       12.05       13.69      2.64 o 
  -3   4  25        1.15       -0.29      1.96 o 
  -2   4  25       44.31       40.60      3.66 o 
  -1   4  25      106.54      106.70      5.00 o 
   0   4  25        4.95        3.03      1.89 o 
   1   4  25       18.73       12.08      2.48 o 
   2   4  25       13.70       14.29      2.66 o 
   3   4  25        1.55       -0.28      1.98 o 
  -2   5  25        1.02        1.25      2.20 o 
  -1   5  25        0.61       -0.32      2.09 o 
   0   5  25        3.49        1.18      2.18 o 
   1   5  25        6.18        6.34      2.39 o 
  -6   0  26       17.11       22.49      5.25 o 
  -5   0  26       68.62       62.95      6.91 o 
  -4   0  26       53.51       50.31      6.04 o 
  -3   0  26      741.78      812.60     21.62 o 
  -2   0  26       28.82       23.05      3.34 o 
  -1   0  26       44.19       42.68      3.93 o 
   0   0  26       10.45        6.99      2.50 o 
   1   0  26       14.24       12.17      2.81 o 
   2   0  26       60.26       47.80      4.63 o 
   3   0  26        8.35        7.93      2.73 o 
   4   0  26        1.48       -0.36      2.47 o 
   5   0  26       23.42       15.80      3.62 o 
  -6   1  26        0.91        0.16      2.33 o 
  -5   1  26       42.64       40.31      4.41 o 
  -4   1  26        0.54       -0.29      1.76 o 
  -3   1  26        2.44        3.10      1.80 o 
  -2   1  26       94.36       96.78      4.51 o 
  -1   1  26       16.41       13.05      2.37 o 
   0   1  26       22.27       19.67      2.25 o 
   1   1  26        5.58        3.00      1.55 o 
   2   1  26       42.14       36.75      2.96 o 
   3   1  26       10.42        9.16      2.07 o 
   4   1  26        0.80        0.55      1.70 o 
   5   1  26       20.47       16.74      2.55 o 
  -6   2  26        6.68        2.78      4.05 o 
  -5   2  26        1.11        0.15      1.98 o 
  -4   2  26       27.74       27.24      3.13 o 
  -3   2  26       74.20       68.28      4.01 o 
  -2   2  26      138.90      135.15      5.76 o 
  -1   2  26       90.23       88.04      4.39 o 
   0   2  26       11.45        9.52      2.25 o 
   1   2  26        1.10       -0.01      1.71 o 
   2   2  26        0.78       -0.19      1.63 o 
   3   2  26       59.94       50.21      3.50 o 
   4   2  26       29.13       20.66      2.66 o 
  -5   3  26        1.88       -0.42      2.74 o 
  -4   3  26       24.40       20.33      2.95 o 
  -3   3  26        2.21        1.35      1.86 o 
  -2   3  26       34.35       27.27      3.22 o 
  -1   3  26       92.23       82.29      4.39 o 
   0   3  26       25.78       23.38      2.93 o 
   1   3  26        0.51       -0.95      1.77 o 
   2   3  26       10.82        8.62      2.45 o 
   3   3  26      104.77      111.07      5.20 o 
  -3   4  26        0.74        0.50      2.05 o 
  -2   4  26        2.78        1.34      2.06 o 
  -1   4  26       22.14       20.33      3.00 o 
   0   4  26       13.30       14.95      2.68 o 
   1   4  26        0.10        0.88      2.03 o 
   2   4  26        0.09       -0.16      1.99 o 
  -5   1  27       14.61       14.99      3.23 o 
  -4   1  27       98.53      101.70      6.36 o 
  -3   1  27      321.61      321.35     10.09 o 
  -2   1  27       50.81       43.25      3.63 o 
  -1   1  27       10.53        6.63      2.11 o 
   0   1  27       58.67       57.71      3.23 o 
   1   1  27       24.50       19.56      2.36 o 
   2   1  27       57.40       53.20      3.33 o 
   3   1  27        1.02       -0.16      1.63 o 
   4   1  27        1.11       -0.09      1.82 o 
  -5   2  27        4.57        3.13      2.28 o 
  -4   2  27       56.12       58.98      3.94 o 
  -3   2  27        5.31        3.85      2.12 o 
  -2   2  27       12.75       11.69      2.47 o 
  -1   2  27        2.62        2.41      1.87 o 
   0   2  27       29.27       21.82      2.88 o 
   1   2  27       20.08       15.52      2.61 o 
   2   2  27       15.21       16.72      2.38 o 
   3   2  27       28.95       31.24      3.01 o 
  -4   3  27       35.60       37.08      3.84 o 
  -3   3  27        0.10       -1.02      1.89 o 
  -2   3  27       14.32        7.87      2.38 o 
  -1   3  27        6.84        6.04      2.12 o 
   0   3  27        1.31        1.59      1.94 o 
   1   3  27        5.44        3.64      2.18 o 
   2   3  27        2.27        2.70      2.25 o 
  -4   0  28        0.59       -1.19      3.42 o 
  -3   0  28       26.45       20.43      5.09 o 
  -2   0  28      149.10      148.15     10.17 o 
  -1   0  28       60.10       54.28      4.70 o 
   0   0  28       14.06       14.25      3.15 o 
   1   0  28      114.91      119.76      6.46 o 
   2   0  28       60.24       66.22      5.06 o 
   3   0  28       65.32       61.12      5.11 o 
  -4   1  28       64.68       63.18      5.14 o 
  -3   1  28      111.24      114.24      6.43 o 
  -2   1  28       96.92       92.59      4.70 o 
  -1   1  28       54.63       54.26      3.76 o 
   0   1  28        6.40        4.32      2.10 o 
   1   1  28        3.12        2.29      1.75 o 
   2   1  28        0.47       -0.14      1.79 o 
  -3   2  28        5.28        2.20      2.15 o 
  -2   2  28       42.31       41.25      3.78 o 
  -1   2  28        0.47        1.19      1.93 o 
   0   2  28        5.12        3.07      2.23 o 
   1   2  28        9.53        8.12      2.38 o 
   2   2  28        7.83        6.40      2.25 o 
  -1   3  28        5.41        5.53      2.30 o 
   0   3  28       28.60       22.47      3.17 o 
  -2   1  29        0.87        2.61      2.09 o 
  -1   1  29       94.56       85.35      4.64 o 
   0   1  29        6.81        1.54      2.04 o 
   1   1  29        0.94        0.15      2.04 o 
                                                 
